# Supplementary material for: Somatic mutational profiles and germline polygenic risk scores in human cancer
Source: Genome Med. 2022 Feb 11;14:14. doi: 10.1186/s13073-022-01016-y (PMC8832866; doi:10.1186/s13073-022-01016-y)
Supplement: Supplementary file 2 — Additional file 2 : Table S2. SNPs used for calculating germline PRS, Table S3. PRS validation results, Table S4. Full association results of somatic mutations and germline PRS, Table S5. Association results without adjusting for age at cancer diagnosis, Table S6. Association results adjusting for tumor stage, Table S7. Association results adjusting for hypermutable status for colorectal and endometrial cancer, Table S8. Association results adjusting for pathogenic variant carrier status, Table S9. Association results adjusting for tumor stage, hypermutable status for colorectal and endometrial cancer, and pathogenic variant carrier status. Table S10. Meta-analysis results of the somatic mutations and germline PRS associations across cancers. [file 13073_2022_1016_MOESM2_ESM.xlsx]

## Sheet: Table S2
Table S2. SNPs used for calculating germline PRS
Phenotype	rsID	Chromosome	Positiona	Effect allele	Other allele	EAF	Weight
Age at menarche	rs6678140	1	8436802	T	C	0.6731	-0.0269
Age at menarche	rs12125335	1	21385436	T	C	0.8595	-0.0496
Age at menarche	rs141847393	1	27212209	T	C	0.9182	0.0396
Age at menarche	rs360495	1	33228197	A	T	0.0874	0.0429
Age at menarche	rs4970598	1	38940215	T	C	0.9588	0.0624
Age at menarche	rs11209331	1	41456689	T	C	0.5713	0.0238
Age at menarche	rs11210871	1	44029353	C	G	0.2981	0.04
Age at menarche	rs643428	1	54728858	T	C	0.5926	-0.0219
Age at menarche	rs7516763	1	65972550	A	C	0.4691	0.0232
Age at menarche	rs11209943	1	72750500	A	G	0.3905	0.0384
Age at menarche	rs1040070	1	74977870	C	G	0.5654	0.05
Age at menarche	rs10782777	1	82562929	A	G	0.6396	-0.025
Age at menarche	rs11165924	1	98375448	A	G	0.6767	0.0312
Age at menarche	rs4561063	1	102520898	T	G	0.4614	0.0312
Age at menarche	rs61817552	1	150423577	A	G	0.2112	-0.0285
Age at menarche	rs6661100	1	150758727	T	C	0.0921	0.0471
Age at menarche	rs4845364	1	154141908	A	G	0.4922	0.0215
Age at menarche	rs9427116	1	154631123	T	C	0.4876	0.0209
Age at menarche	rs2343507	1	162895515	A	C	0.5879	0.0234
Age at menarche	rs2661339	1	163018934	T	G	0.054	0.0534
Age at menarche	rs157877	1	165398744	A	G	0.1265	-0.0843
Age at menarche	rs7542538	1	165426193	T	C	0.8134	0.0286
Age at menarche	rs506589	1	177894287	T	C	0.8029	0.0695
Age at menarche	rs61828391	1	179732142	A	G	0.1263	-0.0317
Age at menarche	rs11240695	1	204158132	A	C	0.2506	-0.0333
Age at menarche	rs4951261	1	205717823	A	C	0.6144	0.0269
Age at menarche	rs12040029	1	213451958	T	C	0.1281	-0.0392
Age at menarche	rs62104180	2	466003	A	G	0.0507	0.1134
Age at menarche	rs7576624	2	625029	T	C	0.8261	-0.0741
Age at menarche	rs7587651	2	10368606	T	C	0.3733	-0.0238
Age at menarche	rs150821390	2	24106445	T	C	0.0279	0.0717
Age at menarche	rs72787511	2	32816089	C	G	0.0339	0.0646
Age at menarche	rs10175423	2	42970161	T	C	0.2967	-0.0247
Age at menarche	rs17390720	2	44952254	C	G	0.7351	0.0259
Age at menarche	rs1025128	2	60175475	C	G	0.5675	-0.0219
Age at menarche	rs10205969	2	61367664	T	C	0.1453	-0.0391
Age at menarche	rs12467441	2	61685826	T	C	0.8739	-0.0408
Age at menarche	rs2723065	2	65279414	A	G	0.613	-0.0247
Age at menarche	rs2312205	2	69704941	A	G	0.8218	0.0302
Age at menarche	rs2679894	2	105870779	A	G	0.4367	0.0505
Age at menarche	rs2558101	2	137613322	A	G	0.7197	-0.0236
Age at menarche	rs35935052	2	142302503	T	G	0.148	0.0437
Age at menarche	rs6434162	2	153556801	A	G	0.8238	-0.0361
Age at menarche	rs142058842	2	156621725	C	G	0.8297	-0.0681
Age at menarche	rs145438026	2	157228255	T	C	0.0639	-0.0699
Age at menarche	rs2271758	2	172701157	T	G	0.4106	-0.0214
Age at menarche	rs842567	2	184291116	A	C	0.7939	-0.034
Age at menarche	rs10931831	2	199621641	T	C	0.3556	-0.0531
Age at menarche	rs13023912	2	199756278	A	G	0.6518	-0.0508
Age at menarche	rs16841867	2	203168235	C	G	0.8845	0.0456
Age at menarche	rs184033703	2	206956138	A	G	0.0575	-0.0479
Age at menarche	rs6735626	2	213403972	A	G	0.4374	0.0215
Age at menarche	rs73820560	3	1906245	A	C	0.8562	-0.0319
Age at menarche	rs9867904	3	18442437	C	G	0.3869	-0.0278
Age at menarche	rs73035994	3	24206463	T	C	0.9716	-0.0907
Age at menarche	rs1984870	3	24715135	T	G	0.4728	0.0422
Age at menarche	rs77955256	3	44883523	A	T	0.1057	-0.036
Age at menarche	rs6803264	3	49254427	T	C	0.2296	0.0296
Age at menarche	rs115435316	3	49568181	A	G	0.0334	0.1146
Age at menarche	rs6445624	3	51358019	A	G	0.1473	0.0422
Age at menarche	rs10933	3	52719816	T	C	0.4422	-0.0244
Age at menarche	rs7431217	3	68595634	T	C	0.412	0.0229
Age at menarche	rs7426534	3	84462073	A	G	0.7087	-0.0237
Age at menarche	rs9758500	3	86910329	A	G	0.375	-0.0457
Age at menarche	rs709488	3	107700952	A	C	0.5339	-0.0217
Age at menarche	rs9834893	3	114574749	C	G	0.929	-0.0508
Age at menarche	rs10934420	3	117552111	T	C	0.5054	-0.0546
Age at menarche	rs2461794	3	127870060	A	G	0.2763	0.0342
Age at menarche	rs6439371	3	132610752	A	G	0.6476	-0.0304
Age at menarche	rs6439713	3	137128815	A	C	0.315	0.0259
Age at menarche	rs11711674	3	156532953	T	C	0.5708	0.0216
Age at menarche	rs13322435	3	156795468	A	G	0.5809	0.0357
Age at menarche	rs582780	3	172121443	A	G	0.582	0.0267
Age at menarche	rs7649124	3	184030827	C	G	0.7574	0.033
Age at menarche	rs2300922	3	185651469	T	C	0.4144	0.0432
Age at menarche	rs2108753	4	3266860	T	C	0.565	0.0284
Age at menarche	rs4340786	4	28746246	A	T	0.7412	0.037
Age at menarche	rs4588499	4	45910674	A	G	0.4939	-0.0235
Age at menarche	rs3113862	4	95143122	A	G	0.5994	-0.0373
Age at menarche	rs55784701	4	104247262	T	C	0.2245	0.0263
Age at menarche	rs3733632	4	104640935	A	G	0.8437	-0.0536
Age at menarche	rs62342064	4	104665972	T	C	0.135	0.0565
Age at menarche	rs115260227	4	104774698	A	G	0.987	-0.1621
Age at menarche	rs17035311	4	106066293	A	C	0.854	0.036
Age at menarche	rs62316795	4	132621869	A	C	0.1929	0.0351
Age at menarche	rs13120031	4	177465182	T	C	0.3243	0.0274
Age at menarche	rs10521021	5	35030311	T	G	0.6577	-0.024
Age at menarche	rs62361685	5	41994067	T	C	0.942	0.0537
Age at menarche	rs7712046	5	43134968	T	C	0.6962	-0.0333
Age at menarche	rs813301	5	52909927	T	C	0.6259	0.0274
Age at menarche	rs256350	5	59140876	T	C	0.7259	-0.0238
Age at menarche	rs80170948	5	64020316	T	G	0.9564	-0.0685
Age at menarche	rs17085593	5	95630705	C	G	0.6841	0.0246
Age at menarche	rs654354	5	110503301	A	T	0.3828	-0.0233
Age at menarche	rs247520	5	110876057	T	C	0.7652	0.0361
Age at menarche	rs1566385	5	111130474	A	G	0.9424	0.0595
Age at menarche	rs62379978	5	133915969	T	G	0.8415	-0.0638
Age at menarche	rs3815212	5	137761555	T	C	0.7829	0.0337
Age at menarche	rs6878910	5	138281261	A	G	0.1534	0.0381
Age at menarche	rs975642	5	139384490	T	C	0.494	-0.0245
Age at menarche	rs1428120	5	153541904	T	G	0.5718	0.025
Age at menarche	rs437836	5	156715068	T	C	0.1671	0.035
Age at menarche	rs9647570	5	167370263	T	G	0.8544	-0.0363
Age at menarche	rs2546959	5	167404411	T	G	0.827	0.032
Age at menarche	rs4976623	5	167947996	C	G	0.1892	0.0296
Age at menarche	rs6864818	5	168734867	T	C	0.2107	0.0364
Age at menarche	rs4701140	5	179034260	A	G	0.512	0.0242
Age at menarche	rs2770957	5	180656734	C	G	0.7774	0.0323
Age at menarche	rs446745	6	14918298	T	C	0.2407	-0.0258
Age at menarche	rs6927679	6	18559687	T	C	0.718	0.027
Age at menarche	rs1539310	6	22562485	A	G	0.7568	0.0244
Age at menarche	rs12663002	6	28441634	T	C	0.1287	0.0427
Age at menarche	rs62391851	6	29740548	A	G	0.0594	-0.0595
Age at menarche	rs3021057	6	32652363	T	C	0.4723	0.0249
Age at menarche	rs9349203	6	41893323	A	G	0.5463	-0.0395
Age at menarche	rs79541760	6	50930848	A	T	0.8306	0.0368
Age at menarche	rs222440	6	52946320	T	C	0.1863	-0.0325
Age at menarche	rs9382676	6	56859084	T	C	0.7767	0.0373
Age at menarche	rs7753896	6	76347020	A	G	0.3681	0.031
Age at menarche	rs7757654	6	77173780	T	C	0.2956	-0.0306
Age at menarche	rs1414186	6	77713859	T	G	0.205	-0.0432
Age at menarche	rs11756746	6	84286477	A	G	0.2427	0.0248
Age at menarche	rs6931884	6	100158873	T	C	0.129	0.0592
Age at menarche	rs9403051	6	100194846	A	G	0.5701	0.0365
Age at menarche	rs13199764	6	100744134	T	C	0.7763	0.039
Age at menarche	rs12200565	6	100983589	T	C	0.5387	0.0316
Age at menarche	rs395962	6	105397418	T	G	0.3163	0.1266
Age at menarche	rs6911407	6	108867031	A	C	0.3756	0.0291
Age at menarche	rs4327718	6	128364709	A	G	0.8284	-0.0329
Age at menarche	rs78928932	6	136228617	T	C	0.931	-0.0554
Age at menarche	rs117530880	6	146687748	T	G	0.9703	-0.0658
Age at menarche	rs6911527	6	148285329	T	C	0.2275	0.0269
Age at menarche	rs6933660	6	151803754	A	C	0.3173	-0.0343
Age at menarche	rs910425	6	170652191	A	G	0.4483	-0.0223
Age at menarche	rs10268051	7	27763590	A	C	0.7769	0.0249
Age at menarche	rs17171852	7	41392815	A	C	0.8078	-0.038
Age at menarche	rs1079866	7	41470093	C	G	0.8632	-0.0711
Age at menarche	rs1470750	7	50576648	C	G	0.5923	-0.0223
Age at menarche	rs2267812	7	74138121	A	C	0.7951	0.0417
Age at menarche	rs1030015	7	78139581	T	G	0.5217	-0.0206
Age at menarche	rs15671	7	94186064	A	C	0.4205	-0.0233
Age at menarche	rs999885	7	99701176	A	G	0.5164	0.0241
Age at menarche	rs1456031	7	114296102	T	C	0.4645	0.0216
Age at menarche	rs10237306	7	121955981	T	G	0.3895	0.0296
Age at menarche	rs11767400	7	122160742	A	C	0.2959	0.0289
Age at menarche	rs11556924	7	129663496	T	C	0.3703	0.0227
Age at menarche	rs17563472	7	130409054	T	C	0.9653	-0.0606
Age at menarche	rs12707076	7	132729814	C	G	0.3844	0.0273
Age at menarche	rs13233916	7	138874416	C	G	0.9071	-0.0496
Age at menarche	rs2688326	8	3767623	T	C	0.7059	-0.0364
Age at menarche	rs2724961	8	4560227	T	C	0.4682	-0.0459
Age at menarche	rs4875424	8	4831685	T	C	0.3585	-0.0332
Age at menarche	rs6185	8	25280800	C	G	0.7296	-0.0301
Age at menarche	rs13278754	8	34902952	C	G	0.2826	-0.0251
Age at menarche	rs4487799	8	53163528	A	T	0.3031	0.0241
Age at menarche	rs16918378	8	53877882	T	C	0.8769	0.0478
Age at menarche	rs56409371	8	53934144	A	G	0.7836	-0.0347
Age at menarche	rs1449543	8	76591987	T	C	0.4559	0.0224
Age at menarche	rs11786868	8	77653945	C	G	0.837	0.0321
Age at menarche	rs35485457	8	78679087	T	G	0.3123	-0.0359
Age at menarche	rs7826872	8	132071766	T	C	0.4471	0.0262
Age at menarche	rs2542420	8	140645701	C	G	0.5384	0.0327
Age at menarche	rs552491	9	1711210	A	G	0.6375	-0.0294
Age at menarche	rs913588	9	7174673	A	G	0.5034	-0.0339
Age at menarche	rs10959016	9	10283451	A	G	0.2057	-0.0306
Age at menarche	rs10959552	9	11130009	A	G	0.8851	-0.0371
Age at menarche	rs1601615	9	11813745	T	C	0.3964	-0.028
Age at menarche	rs7849973	9	22819576	C	G	0.6547	0.024
Age at menarche	rs1329767	9	73798371	A	C	0.3487	-0.0292
Age at menarche	rs2604265	9	76905178	A	G	0.2664	0.0386
Age at menarche	rs35436838	9	77273910	T	G	0.9584	-0.0678
Age at menarche	rs2378100	9	80513323	T	C	0.5703	-0.0237
Age at menarche	rs4877387	9	81679875	T	C	0.2824	0.0241
Age at menarche	rs11534296	9	83282402	A	G	0.2733	-0.0368
Age at menarche	rs7853970	9	86715566	T	C	0.4643	0.0449
Age at menarche	rs13283567	9	86764996	T	C	0.1515	-0.0444
Age at menarche	rs1571536	9	92215638	T	C	0.4852	0.0331
Age at menarche	rs9330454	9	92515514	A	G	0.4299	-0.0307
Age at menarche	rs10992769	9	96276910	C	G	0.7092	0.0286
Age at menarche	rs10156597	9	108941509	A	T	0.6774	0.1024
Age at menarche	rs10978641	9	109554196	A	T	0.7462	-0.0318
Age at menarche	rs11792861	9	111809295	A	C	0.7088	0.032
Age at menarche	rs7852169	9	114318394	C	G	0.9117	-0.0973
Age at menarche	rs2780243	9	120730928	T	C	0.5646	-0.0234
Age at menarche	rs4836984	9	127405632	T	C	0.4934	0.0342
Age at menarche	rs467379	9	136905474	T	C	0.307	0.0239
Age at menarche	rs7907759	10	1730008	A	G	0.4709	0.0409
Age at menarche	rs7912468	10	2697434	T	C	0.5775	-0.0239
Age at menarche	rs1885740	10	10251910	A	G	0.2808	-0.0256
Age at menarche	rs10906395	10	13541008	T	C	0.6109	-0.0233
Age at menarche	rs61846901	10	51056858	T	C	0.3113	-0.0257
Age at menarche	rs6415872	10	63660689	A	G	0.4931	0.0236
Age at menarche	rs7072571	10	71380093	A	G	0.7841	0.0306
Age at menarche	rs4746113	10	74071178	A	G	0.3094	-0.0244
Age at menarche	rs77532868	10	88081438	T	C	0.0446	0.0573
Age at menarche	rs1172955	10	97877320	A	T	0.7001	-0.044
Age at menarche	rs72842141	10	102686073	A	T	0.9427	-0.0618
Age at menarche	rs59543819	10	103754188	T	C	0.7048	-0.025
Age at menarche	rs2066323	10	104871361	A	G	0.6021	-0.0237
Age at menarche	rs10885077	10	112759731	T	G	0.2551	0.0241
Age at menarche	rs4751614	10	118696266	A	T	0.7655	0.0297
Age at menarche	rs10400136	10	120833948	A	G	0.5627	-0.0259
Age at menarche	rs73435048	10	121154531	A	G	0.0668	-0.0441
Age at menarche	rs12571664	10	121708929	T	C	0.7998	0.0367
Age at menarche	rs7077302	10	123676662	C	G	0.0852	0.0497
Age at menarche	rs9422857	10	126861278	C	G	0.5063	-0.0278
Age at menarche	rs3782120	11	206089	A	G	0.2583	0.0334
Age at menarche	rs16937956	11	8404501	A	G	0.6375	-0.0383
Age at menarche	rs10832021	11	13324530	A	G	0.7095	-0.047
Age at menarche	rs4359170	11	16596152	A	T	0.673	0.0282
Age at menarche	rs1032682	11	22791324	T	C	0.4067	0.0214
Age at menarche	rs16917237	11	27702383	T	G	0.2087	0.0393
Age at menarche	rs11606190	11	28033473	A	G	0.1457	0.041
Age at menarche	rs11031040	11	30317733	T	G	0.8378	-0.0404
Age at menarche	rs1023955	11	43608835	T	G	0.3976	-0.0279
Age at menarche	rs970179	11	45433845	A	G	0.4716	0.0213
Age at menarche	rs953230	11	46064974	A	G	0.7079	0.033
Age at menarche	rs68002803	11	46539110	T	C	0.6766	0.0267
Age at menarche	rs10897450	11	63593219	C	G	0.5304	0.0229
Age at menarche	rs10750766	11	65473798	A	C	0.7093	-0.0278
Age at menarche	rs7115444	11	77555824	T	C	0.2085	0.0333
Age at menarche	rs4945266	11	78027488	A	G	0.8394	-0.0445
Age at menarche	rs7108556	11	86716236	T	C	0.7785	0.0312
Age at menarche	rs6590889	11	101438191	T	C	0.3404	-0.0437
Age at menarche	rs17564430	11	115043574	T	G	0.7473	-0.035
Age at menarche	rs1815811	11	119059404	A	G	0.536	-0.027
Age at menarche	rs7114175	11	122813983	A	T	0.4963	-0.0599
Age at menarche	rs77530428	12	17126283	A	G	0.9827	-0.1241
Age at menarche	rs10842343	12	24579079	A	T	0.6037	-0.0256
Age at menarche	rs7971408	12	47876942	T	C	0.1057	0.0453
Age at menarche	rs1054442	12	49389320	A	C	0.6253	0.0355
Age at menarche	rs7132908	12	50263148	A	G	0.3883	-0.0424
Age at menarche	rs1131017	12	56435929	C	G	0.4174	0.0229
Age at menarche	rs1148006	12	75978358	A	G	0.2442	-0.0259
Age at menarche	rs7979001	12	97506357	A	G	0.5078	0.0219
Age at menarche	rs3764002	12	108618630	T	C	0.2645	-0.0304
Age at menarche	rs11065822	12	111600134	T	G	0.3725	0.0258
Age at menarche	rs474463	12	115107376	T	C	0.2189	-0.0291
Age at menarche	rs660549	12	121300988	T	C	0.5671	-0.0212
Age at menarche	rs9548873	13	40238492	T	C	0.663	-0.0311
Age at menarche	rs73187215	13	42646769	A	G	0.903	-0.0377
Age at menarche	rs9568123	13	49475780	A	G	0.8478	-0.0291
Age at menarche	rs4886140	13	59833519	A	G	0.3329	0.0284
Age at menarche	rs1925047	13	74600274	A	C	0.3213	-0.0341
Age at menarche	rs11619721	13	112082513	T	G	0.0836	-0.0413
Age at menarche	rs9522262	13	112186283	C	G	0.4915	0.0411
Age at menarche	rs74499585	13	112285043	A	G	0.0872	0.0583
Age at menarche	rs10136330	14	30514335	T	C	0.0426	-0.0579
Age at menarche	rs10138913	14	60943106	T	C	0.3062	0.056
Age at menarche	rs10143972	14	93850179	T	C	0.8039	-0.0388
Age at menarche	rs10145469	14	97769834	A	C	0.0509	-0.0609
Age at menarche	rs941520	14	99709702	A	C	0.4936	-0.0223
Age at menarche	rs12894936	14	100846991	T	C	0.2936	-0.0522
Age at menarche	rs6575806	14	101353211	A	C	0.7392	-0.0334
Age at menarche	rs7178532	15	23794517	A	G	0.6854	0.0439
Age at menarche	rs4778356	15	24183428	A	G	0.8651	0.0391
Age at menarche	rs8040272	15	24824016	A	G	0.8678	0.0441
Age at menarche	rs34513772	15	40608820	T	C	0.67	0.0244
Age at menarche	rs1435753	15	47925066	T	C	0.6467	-0.0278
Age at menarche	rs28757192	15	51507610	T	C	0.0338	-0.0627
Age at menarche	rs11852771	15	54364552	A	G	0.3848	0.0242
Age at menarche	rs3743266	15	60781513	T	C	0.668	0.0416
Age at menarche	rs72756954	15	64537300	C	G	0.938	0.0577
Age at menarche	rs5742915	15	74336633	T	C	0.5463	-0.0234
Age at menarche	rs1971554	15	83406228	T	C	0.2654	0.032
Age at menarche	rs12915845	15	89042467	T	C	0.4244	-0.0403
Age at menarche	rs758747	16	3627358	T	C	0.2761	-0.0268
Age at menarche	rs1704528	16	14388750	T	C	0.6618	-0.0508
Age at menarche	rs153793	16	15542199	A	G	0.5198	-0.0234
Age at menarche	rs112991346	16	19967668	T	C	0.8575	-0.0446
Age at menarche	rs4780885	16	20380004	C	G	0.4929	0.0258
Age at menarche	rs113388806	16	24804954	A	T	0.9584	-0.0624
Age at menarche	rs8051833	16	29896390	A	G	0.3415	-0.0404
Age at menarche	rs3809624	16	30102802	T	C	0.6773	-0.0302
Age at menarche	rs9972653	16	53814363	T	G	0.4002	-0.0509
Age at menarche	rs7359336	16	69733460	A	G	0.5789	-0.0534
Age at menarche	rs4448948	16	72569236	A	T	0.9291	-0.0411
Age at menarche	rs112752732	17	1942577	C	G	0.0461	0.0572
Age at menarche	rs142643995	17	2017993	T	C	0.0302	0.0646
Age at menarche	rs12603280	17	6034754	A	G	0.244	-0.037
Age at menarche	rs55680968	17	7774047	A	G	0.9282	-0.0455
Age at menarche	rs59246405	17	43123625	T	C	0.4054	0.0274
Age at menarche	rs11079810	17	46227846	T	C	0.1053	0.0358
Age at menarche	rs9635759	17	49613785	A	G	0.3067	0.059
Age at menarche	rs2787487	17	53209382	C	G	0.6037	0.0311
Age at menarche	rs7218751	17	77796437	A	G	0.8111	0.0333
Age at menarche	rs59652033	17	77951023	T	C	0.3476	-0.0263
Age at menarche	rs66508321	17	78739672	A	G	0.3235	-0.0303
Age at menarche	rs2659007	17	79217478	A	G	0.4646	-0.0306
Age at menarche	rs12937034	17	79446015	A	G	0.6137	-0.0254
Age at menarche	rs11873906	18	3813464	A	G	0.7195	-0.0507
Age at menarche	rs8087304	18	31765736	A	T	0.4823	0.0222
Age at menarche	rs1512238	18	44748467	A	G	0.4207	-0.0537
Age at menarche	rs7239114	18	45921214	A	G	0.5397	-0.022
Age at menarche	rs169080	19	4980864	T	C	0.3542	-0.0259
Age at menarche	rs484353	19	7891767	A	G	0.5389	0.0316
Age at menarche	rs10422323	19	13104027	A	G	0.1214	0.037
Age at menarche	rs12460047	19	18346228	A	G	0.2828	-0.0283
Age at menarche	rs11668587	19	18829770	A	G	0.6653	-0.0329
Age at menarche	rs56367141	19	31051857	A	C	0.1307	-0.0401
Age at menarche	rs29941	19	34309532	A	G	0.3228	0.0278
Age at menarche	rs4804025	19	47609223	A	G	0.7038	-0.0409
Age at menarche	rs4801809	19	50334895	T	C	0.0955	-0.0435
Age at menarche	rs2889128	19	58973929	A	C	0.4563	0.0222
Age at menarche	rs852061	20	17109159	A	C	0.3645	-0.0365
Age at menarche	rs1535252	20	19682834	T	C	0.4547	-0.0252
Age at menarche	rs4813429	20	21485806	T	C	0.8307	0.0307
Age at menarche	rs1737894	20	31054702	C	G	0.5995	0.022
Age at menarche	rs2295094	20	33447915	A	G	0.1585	0.0364
Age at menarche	rs36093651	20	37287102	T	C	0.2378	0.0371
Age at menarche	rs2425674	20	43529461	C	G	0.439	-0.0215
Age at menarche	rs3746619	20	54823805	A	C	0.0862	0.0475
Age at menarche	rs13043968	20	54830983	A	C	0.1109	-0.0413
Age at menarche	rs443252	20	62799680	T	C	0.0504	0.0591
Age at menarche	rs62229372	21	37692507	T	C	0.1244	0.051
Age at menarche	rs117143374	21	40555561	T	C	0.8642	-0.0502
Age at menarche	rs151680	22	22273242	T	C	0.524	0.028
Age at menarche	rs5753377	22	31293700	A	G	0.287	-0.0306
Age at menarche	rs4303811	22	39157755	A	G	0.1244	-0.0353
Age at menarche	rs9614460	22	45745229	T	G	0.6779	-0.0249
Age at menarche	rs8136272	22	49678782	A	T	0.7277	0.04
Age at menopause	rs4246511	1	39380385	C	T	0.71	0.22
Age at menopause	rs12142240	1	46747301	T	C	0.68	0.13
Age at menopause	rs1411478	1	180962282	A	G	0.41	0.13
Age at menopause	rs2236918	1	242017826	C	G	0.45	0.15
Age at menopause	rs704795	2	27716494	A	G	0.4	0.16
Age at menopause	rs1800932	2	48018081	A	G	0.81	0.17
Age at menopause	rs7598194	2	171771411	C	G	0.46	0.15
Age at menopause	rs930036	2	171941018	A	G	0.38	0.19
Age at menopause	rs7573003	2	172741415	A	T	0.3	0.12
Age at menopause	rs16858210	3	183624010	G	A	0.75	0.14
Age at menopause	rs4693089	4	84373622	A	G	0.51	0.2
Age at menopause	rs6856693	4	185748806	A	G	0.58	0.16
Age at menopause	rs427394	5	6745875	G	A	0.41	0.13
Age at menopause	rs11738223	5	171934492	A	G	0.68	0.12
Age at menopause	rs365132	5	176378574	G	T	0.51	0.24
Age at menopause	rs6899676	6	10895260	A	G	0.8	0.23
Age at menopause	rs1046089	6	31602967	A	G	0.35	0.22
Age at menopause	rs3134942	6	32168771	T	G	0.2	0.2
Age at menopause	rs12196873	6	111598058	A	C	0.85	0.16
Age at menopause	rs2720044	8	37980587	A	C	0.84	0.29
Age at menopause	rs10957156	8	61629401	A	G	0.76	0.14
Age at menopause	rs4879656	9	33012382	A	C	0.37	0.12
Age at menopause	rs10905065	10	5769827	A	G	0.61	0.11
Age at menopause	rs11031006	11	30226528	G	A	0.85	0.22
Age at menopause	rs10734411	11	32541784	A	G	0.47	0.12
Age at menopause	rs2277339	12	57146069	G	T	0.1	0.31
Age at menopause	rs551087	12	121209193	G	A	0.29	0.13
Age at menopause	rs1727326	12	123600086	C	G	0.15	0.19
Age at menopause	rs12824058	12	130804334	G	A	0.43	0.14
Age at menopause	rs4886238	13	61113739	G	A	0.66	0.18
Age at menopause	rs1713460	14	20933615	G	A	0.3	0.14
Age at menopause	rs9796	15	41271447	T	A	0.46	0.13
Age at menopause	rs1054875	15	89879126	T	A	0.4	0.19
Age at menopause	rs9039	16	9205363	C	T	0.28	0.12
Age at menopause	rs10852344	16	12016919	T	C	0.59	0.16
Age at menopause	rs12599106	16	34498025	A	T	0.51	0.12
Age at menopause	rs8070740	17	5331896	A	G	0.76	0.15
Age at menopause	rs2941505	17	37832704	A	G	0.32	0.13
Age at menopause	rs1799949	17	41245466	G	A	0.68	0.14
Age at menopause	rs349306	19	950694	G	A	0.13	0.23
Age at menopause	rs7259376	19	22507705	A	G	0.46	0.11
Age at menopause	rs11668344	19	55833664	G	A	0.36	0.41
Age at menopause	rs16991615	20	5948227	G	A	0.93	0.88
Age at menopause	rs13040088	20	61549202	G	A	0.21	0.16
Age at menopause	rs5762534	22	28633571	T	C	0.84	0.16
Age at menopause	rs763121	22	38879940	G	A	0.36	0.16
BLCA	rs11892031	2	234565283	A	C	0.92	0.157004
BLCA	rs10936599	3	169492101	C	T	0.76	0.162544
BLCA	rs710521	3	189645933	T	C	0.73	0.131028
BLCA	rs798766	4	1734239	T	C	0.19	0.198851
BLCA	rs401681	5	1322087	C	T	0.54	0.113329
BLCA	rs4510656	6	20766697	C	A	0.55	0.116538
BLCA	rs1495741	8	18272881	A	G	0.8	0.131028
BLCA	rs9642880	8	128718068	T	G	0.45	0.215111
BLCA	rs2294008	8	143761931	T	C	0.46	0.122218
BLCA	rs907611	11	1874072	A	G	0.31	0.139762
BLCA	rs2204008	12	38439203	T	C	0.34	0.122218
BLCA	rs17674580	18	43309911	T	C	0.33	0.157004
BLCA	rs8102137	19	30296853	C	T	0.33	0.122218
BLCA	rs62185668	20	10961935	A	C	0.236	0.173953
BLCA	rs1014971	22	39332623	T	C	0.62	0.122218
BMI	rs657452	1	49589847	A	G	0.394	0.0227
BMI	rs3101336	1	72751185	C	T	0.6125	0.0334
BMI	rs12566985	1	75002193	G	A	0.4459	0.0242
BMI	rs12401738	1	78446761	A	G	0.352	0.0211
BMI	rs11165643	1	96924097	T	C	0.583	0.0218
BMI	rs17024393	1	110154688	C	T	0.0397	0.0658
BMI	rs543874	1	177889480	G	A	0.1927	0.0482
BMI	rs2820292	1	201784287	C	A	0.555	0.0195
BMI	rs13021737	2	632348	G	A	0.828	0.0601
BMI	rs10182181	2	25150296	G	A	0.4617	0.0307
BMI	rs11126666	2	26928811	A	G	0.2833	0.0207
BMI	rs1016287	2	59305625	T	C	0.2867	0.0229
BMI	rs11688816	2	63053048	G	A	0.5246	0.0172
BMI	rs2121279	2	143043285	T	C	0.152	0.0245
BMI	rs1528435	2	181550962	T	C	0.6312	0.0178
BMI	rs7599312	2	213413231	G	A	0.7238	0.022
BMI	rs6804842	3	25106437	G	A	0.5749	0.0185
BMI	rs2365389	3	61236462	C	T	0.5816	0.02
BMI	rs3849570	3	81792112	A	C	0.3593	0.0188
BMI	rs13078960	3	85807590	G	T	0.1955	0.0297
BMI	rs16851483	3	141275436	T	G	0.0655	0.0483
BMI	rs1516725	3	185824004	C	T	0.8719	0.0451
BMI	rs10938397	4	45182527	G	A	0.4341	0.0402
BMI	rs17001654	4	77129568	G	C	0.1532	0.0306
BMI	rs13107325	4	103188709	T	C	0.0722	0.0477
BMI	rs11727676	4	145659064	T	C	0.9101	0.0358
BMI	rs2112347	5	75015242	T	G	0.6289	0.0261
BMI	rs205262	6	34563164	G	A	0.273	0.0221
BMI	rs2207139	6	50845490	G	A	0.1773	0.0447
BMI	rs9400239	6	108977663	C	T	0.6879	0.0188
BMI	rs13191362	6	163033350	A	G	0.8791	0.0277
BMI	rs1167827	7	75163169	G	A	0.5526	0.0202
BMI	rs2245368	7	76608143	C	T	0.1798	0.0317
BMI	rs17405819	8	76806584	T	C	0.7	0.0224
BMI	rs2033732	8	85079709	C	T	0.7469	0.0192
BMI	rs4740619	9	15634326	T	C	0.5416	0.0179
BMI	rs10968576	9	28414339	G	A	0.32	0.0249
BMI	rs6477694	9	111932342	C	T	0.3653	0.0174
BMI	rs1928295	9	120378483	T	C	0.5479	0.0188
BMI	rs10733682	9	129460914	A	G	0.4782	0.0174
BMI	rs7899106	10	87410904	G	A	0.0517	0.0395
BMI	rs17094222	10	102395440	C	T	0.2106	0.0249
BMI	rs11191560	10	104869038	C	T	0.0891	0.0308
BMI	rs7903146	10	114758349	C	T	0.7129	0.0234
BMI	rs4256980	11	8673939	G	C	0.6462	0.0209
BMI	rs11030104	11	27684517	A	G	0.7923	0.0414
BMI	rs2176598	11	43864278	T	C	0.251	0.0198
BMI	rs3817334	11	47650993	T	C	0.4067	0.0262
BMI	rs12286929	11	115022404	G	A	0.5229	0.0217
BMI	rs7138803	12	50247468	A	G	0.3843	0.0315
BMI	rs11057405	12	122781897	G	A	0.9013	0.0307
BMI	rs12429545	13	54102206	A	G	0.1334	0.0334
BMI	rs10132280	14	25928179	C	A	0.6816	0.023
BMI	rs12885454	14	29736838	C	A	0.6416	0.0207
BMI	rs11847697	14	30515112	T	C	0.042	0.0492
BMI	rs7141420	14	79899454	T	C	0.5267	0.0235
BMI	rs3736485	15	51748610	A	G	0.454	0.0176
BMI	rs16951275	15	68077168	T	C	0.7841	0.0311
BMI	rs758747	16	3627358	T	C	0.2651	0.0225
BMI	rs12446632	16	19935389	G	A	0.865	0.0403
BMI	rs3888190	16	28889486	A	C	0.4025	0.0309
BMI	rs9925964	16	31129895	A	G	0.6198	0.0192
BMI	rs1558902	16	53803574	A	T	0.415	0.0818
BMI	rs1000940	17	5283252	G	A	0.3199	0.0192
BMI	rs12940622	17	78615571	G	A	0.5748	0.0182
BMI	rs1808579	18	21104888	C	T	0.5339	0.0167
BMI	rs7243357	18	56883319	T	G	0.8117	0.0217
BMI	rs6567160	18	57829135	C	T	0.2357	0.0556
BMI	rs17724992	19	18454825	A	G	0.7456	0.0194
BMI	rs29941	19	34309532	G	A	0.6685	0.0182
BMI	rs2075650	19	45395619	A	G	0.8484	0.0258
BMI	rs2287019	19	46202172	C	T	0.8038	0.036
BMI	rs3810291	19	47569003	A	G	0.6664	0.0283
BRCA	rs707475	1	7917076	A	G	0.393	-0.0409
BRCA	rs616488	1	10566215	G	A	0.3313	-0.0586
BRCA	rs2992756	1	18807339	C	T	0.5194	-0.0564
BRCA	rs4233486	1	41380440	T	C	0.6514	0.0426
BRCA	rs114282204	1	41389220	C	T	0.0159	0.155
BRCA	rs17426269	1	88156923	A	G	0.1488	0.0494
BRCA	rs2151842	1	88428199	A	C	0.2488	-0.0387
BRCA	rs612683	1	100880328	T	A	0.4047	0.0373
BRCA	rs7513707	1	114445880	A	G	0.1661	0.0621
BRCA	rs12406858	1	118141492	C	A	0.2634	0.0452
BRCA	rs637868	1	120257110	C	T	0.5319	0.0385
BRCA	rs11249433	1	121280613	G	A	0.403	0.0881
BRCA	rs11205303	1	149906413	C	T	0.3998	0.0548
BRCA	rs12091730	1	155556971	A	G	0.2322	0.0499
BRCA	rs35383942	1	201437832	T	C	0.0562	0.0917
BRCA	rs6686987	1	202184600	T	C	0.4056	-0.0065
BRCA	rs7514172	1	203770448	A	T	0.2728	0.0498
BRCA	rs2785646	1	208076291	A	G	0.3336	-0.0366
BRCA	rs2576261	1	217053815	G	T	0.3282	0.0417
BRCA	rs11117758	1	217220574	A	G	0.2086	-0.044
BRCA	rs11118563	1	220671050	T	C	0.2347	0.0418
BRCA	rs72755295	1	242034263	G	A	0.0309	0.1428
BRCA	rs6743383	2	19315675	A	T	0.5617	-0.0331
BRCA	rs6725517	2	25129473	G	A	0.4088	-0.0427
BRCA	rs12472404	2	29179452	C	G	0.2325	-0.0066
BRCA	rs4322799	2	29615233	C	T	0.2597	-0.0427
BRCA	rs6756513	2	70172587	A	G	0.2887	-0.0412
BRCA	rs1036759	2	88358825	C	G	0.315	0.0473
BRCA	rs6746250	2	121058254	G	A	0.6957	-0.0334
BRCA	rs17625845	2	121089731	C	T	0.1952	-0.0427
BRCA	rs10164550	2	121159205	A	G	0.3459	-0.044
BRCA	rs10179592	2	121246568	C	T	0.8992	0.0992
BRCA	rs17726078	2	172974566	G	C	0.4741	-0.0473
BRCA	rs1550622	2	174212910	G	A	0.8441	0.0593
BRCA	rs2356656	2	192381934	T	C	0.8631	0.0316
BRCA	rs10197246	2	202204741	C	T	0.7209	-0.0492
BRCA	rs4442975	2	217920769	T	G	0.5021	-0.1318
BRCA	rs11693806	2	218292158	G	C	0.7288	-0.0757
BRCA	rs3791977	2	218714845	A	G	0.3899	-0.0431
BRCA	rs4676356	2	241388857	A	C	0.9779	-0.1232
BRCA	rs6762558	3	4742251	G	A	0.388	0.0616
BRCA	rs552647	3	27353716	A	C	0.5248	0.0748
BRCA	rs62255657	3	27388664	G	C	0.2718	0.0502
BRCA	rs112476261	3	29294845	T	C	0.0158	-0.1281
BRCA	rs17838698	3	30684907	T	C	0.2978	0.0592
BRCA	rs56387622	3	46888198	C	T	0.1012	-0.0806
BRCA	rs2886671	3	59373745	T	C	0.4234	-0.0394
BRCA	rs9825432	3	71620370	G	T	0.6458	-0.0374
BRCA	rs13066793	3	87037543	G	A	0.0925	-0.0723
BRCA	rs639355	3	99403877	A	G	0.4845	-0.0376
BRCA	rs58058861	3	172285237	A	G	0.2172	0.0422
BRCA	rs9882792	3	189774456	T	C	0.2218	-0.0478
BRCA	rs10012017	4	38784633	T	G	0.2445	0.0489
BRCA	rs17014016	4	89240476	A	G	0.4371	0.0352
BRCA	rs62331150	4	106069013	T	G	0.2263	0.0471
BRCA	rs56039025	4	143467195	T	C	0.1127	-0.0569
BRCA	rs28436676	4	175842495	A	G	0.118	-0.0898
BRCA	rs62334414	4	175847436	A	C	0.3419	0.0348
BRCA	rs10069690	5	1279790	T	C	0.2599	0.0617
BRCA	rs62329727	5	1353077	C	T	0.0118	0.1552
BRCA	rs4866496	5	2777029	A	G	0.4164	0.0391
BRCA	rs17611291	5	16231194	C	G	0.5612	-0.0426
BRCA	rs4613718	5	44649944	T	C	0.5998	0.0492
BRCA	rs10941679	5	44706498	G	A	0.2522	0.0497
BRCA	rs17343002	5	44853593	C	G	0.3091	-0.0336
BRCA	rs889310	5	55965167	T	C	0.5606	0.0394
BRCA	rs16886165	5	56023083	G	T	0.1592	0.1366
BRCA	rs76250845	5	56042972	T	C	0.0522	0.0865
BRCA	rs11949391	5	56045081	C	T	0.1649	-0.0564
BRCA	rs157557	5	73234583	C	T	0.3257	-0.0363
BRCA	rs332529	5	90789470	A	G	0.1605	-0.0564
BRCA	rs17157372	5	104300273	T	G	0.1789	-0.0487
BRCA	rs335160	5	122478676	A	C	0.7422	-0.0386
BRCA	rs1428387	5	122705244	T	C	0.0305	0.0944
BRCA	rs6860806	5	131640536	G	A	0.5391	0.0392
BRCA	rs6596100	5	132407058	T	C	0.2427	-0.0388
BRCA	rs1432679	5	158244083	T	C	0.5663	-0.0677
BRCA	rs10074269	5	169591460	C	T	0.3325	0.0412
BRCA	rs6864691	5	173358154	A	G	0.4088	0.0365
BRCA	rs4868701	5	176134882	C	T	0.5395	0.0363
BRCA	rs418053	6	13713366	C	G	0.5685	-0.0553
BRCA	rs3819405	6	16399557	T	C	0.3464	-0.0373
BRCA	rs12211970	6	18783140	A	G	0.6195	0.0326
BRCA	rs9358466	6	21923810	C	T	0.4295	-0.0321
BRCA	rs34196306	6	27425644	C	G	0.0846	-0.0737
BRCA	rs111342015	6	43227141	A	G	0.098	-0.064
BRCA	rs2121348	6	149595505	C	T	0.2039	-0.0476
BRCA	rs6913578	6	151949806	C	A	0.3087	0.0703
BRCA	rs851984	6	152023191	A	G	0.398	0.0626
BRCA	rs6904031	6	152055978	T	A	0.0643	0.074
BRCA	rs910416	6	152432902	T	C	0.5219	0.0649
BRCA	rs9364472	6	169006947	G	C	0.5145	-0.0308
BRCA	rs6940159	6	170332621	C	T	0.6162	0.0373
BRCA	rs7971	7	21940960	G	A	0.3531	-0.0467
BRCA	rs289997	7	25569548	T	C	0.1623	-0.0486
BRCA	rs74765302	7	28869017	A	G	0.1065	-0.0572
BRCA	rs13244925	7	55192256	C	A	0.5547	-0.0349
BRCA	rs17268829	7	94113799	C	T	0.2804	0.0449
BRCA	rs4439053	7	98005235	A	G	0.1662	-0.0467
BRCA	rs7800548	7	102481842	C	T	0.3415	0.0418
BRCA	rs12706954	7	130656911	T	C	0.3735	-0.0476
BRCA	rs68056147	7	130674481	A	G	0.299	0.0416
BRCA	rs66823261	8	170692	C	T	0.2289	0.0477
BRCA	rs1028016	8	23447496	G	A	0.6469	-0.0389
BRCA	rs310295	8	23663653	A	C	0.4069	0.0335
BRCA	rs9693444	8	29509616	C	A	0.6757	-0.0601
BRCA	rs13365225	8	36858483	G	A	0.1752	-0.076
BRCA	rs1511243	8	76230943	G	A	0.8263	0.0755
BRCA	rs72658084	8	76333056	T	C	0.0855	0.1129
BRCA	rs1533366	8	76378165	T	G	0.3595	-0.0391
BRCA	rs62517052	8	102483100	C	T	0.0983	0.0593
BRCA	rs12546444	8	106358620	T	A	0.1001	-0.0745
BRCA	rs13267382	8	117209548	G	A	0.6493	-0.0417
BRCA	rs62526620	8	120862186	G	A	0.1319	0.0527
BRCA	rs35542655	8	124563705	C	T	0.1521	0.0477
BRCA	rs12541094	8	124571581	A	G	0.4163	0.034
BRCA	rs7842619	8	124739913	G	T	0.4009	0.0466
BRCA	rs12550713	8	128370949	G	C	0.3998	0.0642
BRCA	rs10096351	8	128372172	G	A	0.5441	0.0597
BRCA	rs1016578	8	129199566	A	G	0.1685	0.0615
BRCA	rs7830152	8	143669254	G	A	0.3509	-0.0346
BRCA	rs10975870	9	6880263	G	A	0.2783	0.0348
BRCA	rs17694493	9	22041998	G	C	0.1385	0.0289
BRCA	rs4880038	9	36928288	C	T	0.5369	0.0249
BRCA	rs665889	9	87782211	C	T	0.5086	0.0361
BRCA	rs10120432	9	98362587	C	T	0.095	0.0576
BRCA	rs10816625	9	110837073	G	A	0.0623	0.1158
BRCA	rs13294895	9	110837176	T	C	0.1752	0.0653
BRCA	rs7848334	9	110849525	T	G	0.6023	0.0153
BRCA	rs630965	9	110885479	T	C	0.6196	0.0877
BRCA	rs1895062	9	119313486	G	A	0.4036	-0.0462
BRCA	rs3861871	9	129424719	G	A	0.4566	-0.0382
BRCA	rs550057	9	136146597	T	C	0.2735	0.04
BRCA	rs55910451	10	5794652	G	A	0.218	0.047
BRCA	rs10796139	10	13892298	A	G	0.4395	0.0371
BRCA	rs7072776	10	22032942	G	A	0.7124	-0.058
BRCA	rs10995201	10	64299890	G	A	0.1591	-0.1345
BRCA	rs6479868	10	64819996	T	G	0.1968	0.0472
BRCA	rs719338	10	80851257	T	G	0.6151	-0.0805
BRCA	rs4980029	10	80886726	G	A	0.1638	0.0762
BRCA	rs10885405	10	114777670	T	C	0.46	0.0472
BRCA	rs12250948	10	115128491	C	T	0.7844	-0.0592
BRCA	rs45631580	10	123340107	G	A	0.0634	0.1508
BRCA	rs45631563	10	123349324	T	A	0.0472	-0.2609
BRCA	rs7394715	11	433617	C	T	0.801	-0.0437
BRCA	rs6597981	11	803017	G	A	0.5178	0.0457
BRCA	rs4980386	11	1895708	A	C	0.3925	-0.0762
BRCA	rs10832963	11	18664241	G	T	0.7217	0.0461
BRCA	rs4472923	11	42844441	T	C	0.3304	-0.0336
BRCA	rs10838267	11	44368892	A	G	0.5439	0.0374
BRCA	rs77047825	11	46318032	G	C	0.0626	-0.0748
BRCA	rs12287832	11	65553492	A	C	0.1863	0.0425
BRCA	rs35039974	11	69328130	T	A	0.2151	-0.0423
BRCA	rs661204	11	69330983	A	G	0.1236	0.1022
BRCA	rs78540526	11	69331418	T	C	0.0756	0.1782
BRCA	rs7125780	11	103614438	G	T	0.6573	0.0147
BRCA	rs610437	11	111696440	C	T	0.6219	-0.0396
BRCA	rs625145	11	116727936	T	A	0.1999	-0.0423
BRCA	rs7121616	11	122966626	G	A	0.2854	-0.0383
BRCA	rs7939702	11	129243417	G	T	0.8589	-0.0543
BRCA	rs11822830	11	129461016	G	A	0.5959	0.0453
BRCA	rs797736	12	293626	G	A	0.3817	0.0401
BRCA	rs12422552	12	14413931	C	G	0.2589	0.0484
BRCA	rs788458	12	28149568	T	C	0.1182	-0.062
BRCA	rs7297051	12	28174817	T	C	0.2402	-0.0856
BRCA	rs1027113	12	29140260	A	G	0.9138	0.0647
BRCA	rs2277339	12	57146069	G	T	0.1034	-0.0579
BRCA	rs2870876	12	70798355	T	A	0.1795	0.0469
BRCA	rs17356907	12	96027759	G	A	0.2985	-0.0867
BRCA	rs7132703	12	103097887	T	C	0.1161	0.0546
BRCA	rs11065822	12	111600134	T	G	0.3705	-0.0442
BRCA	rs1061657	12	115108136	C	T	0.2584	0.0465
BRCA	rs11067551	12	115796577	G	A	0.1922	-0.0428
BRCA	rs2454399	12	115835836	C	T	0.4165	-0.0813
BRCA	rs206966	12	120832146	T	C	0.1566	0.0516
BRCA	rs56404467	13	32839990	A	G	0.0179	0.0424
BRCA	rs11571833	13	32972626	T	A	0.0081	0.2687
BRCA	rs9315973	13	43501356	G	A	0.8298	0.0517
BRCA	rs12870942	13	73806982	C	T	0.3182	0.0345
BRCA	rs2181965	13	73960952	G	A	0.7653	0.0399
BRCA	rs34914085	14	37128564	A	C	0.2109	-0.0733
BRCA	rs2253012	14	37228504	T	C	0.4318	0.039
BRCA	rs2588809	14	68660428	C	T	0.8378	-0.0474
BRCA	rs11624333	14	68979835	C	T	0.2595	-0.0911
BRCA	rs941764	14	91841069	G	A	0.3429	0.0513
BRCA	rs78440108	14	93070286	T	C	0.1718	-0.0577
BRCA	rs4983544	14	105213978	G	T	0.4609	0.0399
BRCA	rs4774565	15	50694306	G	A	0.3462	-0.0417
BRCA	rs8042593	15	66630569	A	G	0.6459	-0.0369
BRCA	rs35874463	15	67457698	G	A	0.0498	0.0782
BRCA	rs8035987	15	75750383	C	T	0.2546	-0.0413
BRCA	rs2290202	15	91512267	T	G	0.1345	-0.0589
BRCA	rs12709163	16	6963972	G	C	0.7806	0.0354
BRCA	rs34872983	16	10706580	A	G	0.0673	-0.074
BRCA	rs75753503	16	23007047	T	G	0.0242	0.1218
BRCA	rs35668161	16	52538825	A	C	0.2532	0.1147
BRCA	rs4784227	16	52599188	T	C	0.2387	0.107
BRCA	rs55872725	16	53809123	T	C	0.4156	-0.0704
BRCA	rs6499648	16	53861139	T	C	0.7599	-0.0338
BRCA	rs7184573	16	53861592	A	G	0.3602	-0.0337
BRCA	rs28539243	16	54682064	A	G	0.4878	0.0477
BRCA	rs7500067	16	80648296	G	A	0.2293	0.0839
BRCA	rs9931038	16	85145977	C	T	0.4784	-0.0211
BRCA	rs12449271	16	87086492	C	T	0.2523	-0.0469
BRCA	rs150537328	17	39251123	C	T	0.0647	0.0799
BRCA	rs11296	17	40127060	C	T	0.0536	0.0174
BRCA	rs17881320	17	40485239	T	G	0.0869	-0.0571
BRCA	rs149370081	17	40744470	A	G	0.0118	0.2017
BRCA	rs2787486	17	53209774	C	A	0.3002	-0.0793
BRCA	rs745570	17	77781725	G	A	0.5044	-0.0401
BRCA	rs16976596	18	11696613	T	C	0.1396	-0.0381
BRCA	rs11665269	18	20634253	T	C	0.6376	-0.0415
BRCA	rs1111207	18	24125857	C	T	0.4216	0.0346
BRCA	rs527616	18	24337424	G	C	0.6211	0.0455
BRCA	rs8092192	18	25407513	G	C	0.7115	0.0399
BRCA	rs72931898	18	29981526	A	G	0.0478	-0.1058
BRCA	rs9954058	18	42411803	C	G	0.0721	-0.0877
BRCA	rs9952980	18	42888797	C	T	0.3504	-0.0542
BRCA	rs117922601	19	13249921	T	G	0.0474	0.0956
BRCA	rs56069439	19	17393925	A	C	0.2968	0.0378
BRCA	rs10164323	19	18569492	T	C	0.3514	-0.0719
BRCA	rs56681946	19	44283031	C	T	0.3546	0.0619
BRCA	rs4399645	19	46166073	C	T	0.6091	-0.036
BRCA	rs1172821	19	55816678	T	C	0.3632	-0.0359
BRCA	rs16991615	20	5948227	A	G	0.0626	0.076
BRCA	rs1154723	20	11379842	C	T	0.9475	0.0844
BRCA	rs6030585	20	41613706	G	C	0.7915	0.0315
BRCA	rs13039563	20	52296849	A	G	0.2383	0.044
BRCA	rs2822999	21	16364756	G	T	0.173	0.0646
BRCA	rs2823130	21	16566350	G	A	0.0884	0.0595
BRCA	rs2403907	21	16574455	A	C	0.3159	-0.0707
BRCA	rs4818836	21	47762932	A	G	0.0358	0.0946
BRCA	rs9798754	22	19766137	T	C	0.3739	-0.0367
BRCA	rs17879961	22	29121087	G	A	0.0072	0.1839
BRCA	rs5997390	22	29135543	A	G	0.0903	0.0654
BRCA	rs34134147	22	29203724	T	C	0.0208	0.1405
BRCA	rs132289	22	29551872	G	A	0.9822	-0.1716
BRCA	rs5750715	22	39343916	A	T	0.2533	0.0407
BRCA	rs9611990	22	43433100	T	C	0.1175	-0.06
BRCA	rs28512361	22	46283297	A	G	0.1127	0.0736
BRCA ER-	rs707475	1	7917076	A	G	0.393	-0.0409
BRCA ER-	rs616488	1	10566215	G	A	0.3313	-0.1109
BRCA ER-	rs2992756	1	18807339	C	T	0.5194	-0.0248
BRCA ER-	rs4233486	1	41380440	T	C	0.6514	0.0426
BRCA ER-	rs114282204	1	41389220	C	T	0.0159	0.155
BRCA ER-	rs17426269	1	88156923	A	G	0.1488	0.0183
BRCA ER-	rs2151842	1	88428199	A	C	0.2488	-0.0387
BRCA ER-	rs612683	1	100880328	T	A	0.4047	0.0373
BRCA ER-	rs7513707	1	114445880	A	G	0.1661	0.0621
BRCA ER-	rs12406858	1	118141492	C	A	0.2634	0.0452
BRCA ER-	rs637868	1	120257110	C	T	0.5319	0.0226
BRCA ER-	rs11249433	1	121280613	G	A	0.403	0.0209
BRCA ER-	rs11205303	1	149906413	C	T	0.3998	0.0548
BRCA ER-	rs12091730	1	155556971	A	G	0.2322	0.0499
BRCA ER-	rs35383942	1	201437832	T	C	0.0562	0.0917
BRCA ER-	rs6686987	1	202184600	T	C	0.4056	-0.0822
BRCA ER-	rs7514172	1	203770448	A	T	0.2728	0.0498
BRCA ER-	rs2785646	1	208076291	A	G	0.3336	-0.0366
BRCA ER-	rs2576261	1	217053815	G	T	0.3282	0.0417
BRCA ER-	rs11117758	1	217220574	A	G	0.2086	0.0029
BRCA ER-	rs11118563	1	220671050	T	C	0.2347	0.0418
BRCA ER-	rs72755295	1	242034263	G	A	0.0309	0.1428
BRCA ER-	rs6743383	2	19315675	A	T	0.5617	-0.057
BRCA ER-	rs6725517	2	25129473	G	A	0.4088	-0.0427
BRCA ER-	rs12472404	2	29179452	C	G	0.2325	-0.1006
BRCA ER-	rs4322799	2	29615233	C	T	0.2597	-0.0427
BRCA ER-	rs6756513	2	70172587	A	G	0.2887	-0.0412
BRCA ER-	rs1036759	2	88358825	C	G	0.315	0.0473
BRCA ER-	rs6746250	2	121058254	G	A	0.6957	-0.0682
BRCA ER-	rs17625845	2	121089731	C	T	0.1952	-0.1027
BRCA ER-	rs10164550	2	121159205	A	G	0.3459	-0.044
BRCA ER-	rs10179592	2	121246568	C	T	0.8992	0.0992
BRCA ER-	rs17726078	2	172974566	G	C	0.4741	-0.0061
BRCA ER-	rs1550622	2	174212910	G	A	0.8441	0.0175
BRCA ER-	rs2356656	2	192381934	T	C	0.8631	0.1012
BRCA ER-	rs10197246	2	202204741	C	T	0.7209	-0.0492
BRCA ER-	rs4442975	2	217920769	T	G	0.5021	-0.0589
BRCA ER-	rs11693806	2	218292158	G	C	0.7288	-0.0757
BRCA ER-	rs3791977	2	218714845	A	G	0.3899	-0.0184
BRCA ER-	rs4676356	2	241388857	A	C	0.9779	-0.1232
BRCA ER-	rs6762558	3	4742251	G	A	0.388	0.0616
BRCA ER-	rs552647	3	27353716	A	C	0.5248	0.031
BRCA ER-	rs62255657	3	27388664	G	C	0.2718	0.0502
BRCA ER-	rs112476261	3	29294845	T	C	0.0158	-0.2988
BRCA ER-	rs17838698	3	30684907	T	C	0.2978	0.017
BRCA ER-	rs56387622	3	46888198	C	T	0.1012	-0.0806
BRCA ER-	rs2886671	3	59373745	T	C	0.4234	-0.0394
BRCA ER-	rs9825432	3	71620370	G	T	0.6458	-0.0374
BRCA ER-	rs13066793	3	87037543	G	A	0.0925	-0.0723
BRCA ER-	rs639355	3	99403877	A	G	0.4845	-0.0376
BRCA ER-	rs58058861	3	172285237	A	G	0.2172	-0.0133
BRCA ER-	rs9882792	3	189774456	T	C	0.2218	-0.0478
BRCA ER-	rs10012017	4	38784633	T	G	0.2445	0.0489
BRCA ER-	rs17014016	4	89240476	A	G	0.4371	0.0352
BRCA ER-	rs62331150	4	106069013	T	G	0.2263	0.0097
BRCA ER-	rs56039025	4	143467195	T	C	0.1127	-0.0569
BRCA ER-	rs28436676	4	175842495	A	G	0.118	0.0199
BRCA ER-	rs62334414	4	175847436	A	C	0.3419	-0.0099
BRCA ER-	rs10069690	5	1279790	T	C	0.2599	0.1502
BRCA ER-	rs62329727	5	1353077	C	T	0.0118	0.1552
BRCA ER-	rs4866496	5	2777029	A	G	0.4164	0.0391
BRCA ER-	rs17611291	5	16231194	C	G	0.5612	-0.0426
BRCA ER-	rs4613718	5	44649944	T	C	0.5998	-0.0261
BRCA ER-	rs10941679	5	44706498	G	A	0.2522	-0.0256
BRCA ER-	rs17343002	5	44853593	C	G	0.3091	-0.0778
BRCA ER-	rs889310	5	55965167	T	C	0.5606	0.0394
BRCA ER-	rs16886165	5	56023083	G	T	0.1592	0.0686
BRCA ER-	rs76250845	5	56042972	T	C	0.0522	0.0058
BRCA ER-	rs11949391	5	56045081	C	T	0.1649	-0.0168
BRCA ER-	rs157557	5	73234583	C	T	0.3257	-0.0101
BRCA ER-	rs332529	5	90789470	A	G	0.1605	-0.0031
BRCA ER-	rs17157372	5	104300273	T	G	0.1789	-0.0487
BRCA ER-	rs335160	5	122478676	A	C	0.7422	-0.0386
BRCA ER-	rs1428387	5	122705244	T	C	0.0305	0.0944
BRCA ER-	rs6860806	5	131640536	G	A	0.5391	0.0099
BRCA ER-	rs6596100	5	132407058	T	C	0.2427	-0.0214
BRCA ER-	rs1432679	5	158244083	T	C	0.5663	-0.0677
BRCA ER-	rs10074269	5	169591460	C	T	0.3325	0.0182
BRCA ER-	rs6864691	5	173358154	A	G	0.4088	0.0365
BRCA ER-	rs4868701	5	176134882	C	T	0.5395	0.0363
BRCA ER-	rs418053	6	13713366	C	G	0.5685	-0.0152
BRCA ER-	rs3819405	6	16399557	T	C	0.3464	-0.0373
BRCA ER-	rs12211970	6	18783140	A	G	0.6195	0.0033
BRCA ER-	rs9358466	6	21923810	C	T	0.4295	-0.0032
BRCA ER-	rs34196306	6	27425644	C	G	0.0846	-0.0737
BRCA ER-	rs111342015	6	43227141	A	G	0.098	-0.064
BRCA ER-	rs2121348	6	149595505	C	T	0.2039	-0.0476
BRCA ER-	rs6913578	6	151949806	C	A	0.3087	0.1103
BRCA ER-	rs851984	6	152023191	A	G	0.398	0.1008
BRCA ER-	rs6904031	6	152055978	T	A	0.0643	0.074
BRCA ER-	rs910416	6	152432902	T	C	0.5219	0.0965
BRCA ER-	rs9364472	6	169006947	G	C	0.5145	-0.0628
BRCA ER-	rs6940159	6	170332621	C	T	0.6162	0.0373
BRCA ER-	rs7971	7	21940960	G	A	0.3531	-0.0467
BRCA ER-	rs289997	7	25569548	T	C	0.1623	-0.0486
BRCA ER-	rs74765302	7	28869017	A	G	0.1065	-0.0572
BRCA ER-	rs13244925	7	55192256	C	A	0.5547	-0.0349
BRCA ER-	rs17268829	7	94113799	C	T	0.2804	0.0449
BRCA ER-	rs4439053	7	98005235	A	G	0.1662	-0.0467
BRCA ER-	rs7800548	7	102481842	C	T	0.3415	0.0418
BRCA ER-	rs12706954	7	130656911	T	C	0.3735	-0.0476
BRCA ER-	rs68056147	7	130674481	A	G	0.299	0.0416
BRCA ER-	rs66823261	8	170692	C	T	0.2289	0.104
BRCA ER-	rs1028016	8	23447496	G	A	0.6469	-0.0389
BRCA ER-	rs310295	8	23663653	A	C	0.4069	0.0059
BRCA ER-	rs9693444	8	29509616	C	A	0.6757	-0.0601
BRCA ER-	rs13365225	8	36858483	G	A	0.1752	-0.076
BRCA ER-	rs1511243	8	76230943	G	A	0.8263	0.0755
BRCA ER-	rs72658084	8	76333056	T	C	0.0855	0.1129
BRCA ER-	rs1533366	8	76378165	T	G	0.3595	-0.0391
BRCA ER-	rs62517052	8	102483100	C	T	0.0983	0.0137
BRCA ER-	rs12546444	8	106358620	T	A	0.1001	-0.01
BRCA ER-	rs13267382	8	117209548	G	A	0.6493	-0.0417
BRCA ER-	rs62526620	8	120862186	G	A	0.1319	0.0527
BRCA ER-	rs35542655	8	124563705	C	T	0.1521	0.0477
BRCA ER-	rs12541094	8	124571581	A	G	0.4163	0.034
BRCA ER-	rs7842619	8	124739913	G	T	0.4009	0.0466
BRCA ER-	rs12550713	8	128370949	G	C	0.3998	0.0076
BRCA ER-	rs10096351	8	128372172	G	A	0.5441	0.0597
BRCA ER-	rs1016578	8	129199566	A	G	0.1685	0.0615
BRCA ER-	rs7830152	8	143669254	G	A	0.3509	-0.0346
BRCA ER-	rs10975870	9	6880263	G	A	0.2783	-0.0078
BRCA ER-	rs17694493	9	22041998	G	C	0.1385	0.0906
BRCA ER-	rs4880038	9	36928288	C	T	0.5369	0.0249
BRCA ER-	rs665889	9	87782211	C	T	0.5086	0.0361
BRCA ER-	rs10120432	9	98362587	C	T	0.095	0.0576
BRCA ER-	rs10816625	9	110837073	G	A	0.0623	0.0289
BRCA ER-	rs13294895	9	110837176	T	C	0.1752	-0.0037
BRCA ER-	rs7848334	9	110849525	T	G	0.6023	0.0153
BRCA ER-	rs630965	9	110885479	T	C	0.6196	0.0019
BRCA ER-	rs1895062	9	119313486	G	A	0.4036	-0.0462
BRCA ER-	rs3861871	9	129424719	G	A	0.4566	-0.0382
BRCA ER-	rs550057	9	136146597	T	C	0.2735	0.04
BRCA ER-	rs55910451	10	5794652	G	A	0.218	0.047
BRCA ER-	rs10796139	10	13892298	A	G	0.4395	0.0371
BRCA ER-	rs7072776	10	22032942	G	A	0.7124	0.0344
BRCA ER-	rs10995201	10	64299890	G	A	0.1591	-0.103
BRCA ER-	rs6479868	10	64819996	T	G	0.1968	0.0472
BRCA ER-	rs719338	10	80851257	T	G	0.6151	-0.0443
BRCA ER-	rs4980029	10	80886726	G	A	0.1638	0.0762
BRCA ER-	rs10885405	10	114777670	T	C	0.46	0.0472
BRCA ER-	rs12250948	10	115128491	C	T	0.7844	-0.0592
BRCA ER-	rs45631580	10	123340107	G	A	0.0634	0.0053
BRCA ER-	rs45631563	10	123349324	T	A	0.0472	-0.0137
BRCA ER-	rs7394715	11	433617	C	T	0.801	-0.0437
BRCA ER-	rs6597981	11	803017	G	A	0.5178	0.0457
BRCA ER-	rs4980386	11	1895708	A	C	0.3925	-0.0762
BRCA ER-	rs10832963	11	18664241	G	T	0.7217	0.0461
BRCA ER-	rs4472923	11	42844441	T	C	0.3304	-0.0336
BRCA ER-	rs10838267	11	44368892	A	G	0.5439	0.0374
BRCA ER-	rs77047825	11	46318032	G	C	0.0626	-0.0748
BRCA ER-	rs12287832	11	65553492	A	C	0.1863	0.0425
BRCA ER-	rs35039974	11	69328130	T	A	0.2151	0.0143
BRCA ER-	rs661204	11	69330983	A	G	0.1236	0.0174
BRCA ER-	rs78540526	11	69331418	T	C	0.0756	0.0066
BRCA ER-	rs7125780	11	103614438	G	T	0.6573	0.0676
BRCA ER-	rs610437	11	111696440	C	T	0.6219	-0.0396
BRCA ER-	rs625145	11	116727936	T	A	0.1999	-0.0423
BRCA ER-	rs7121616	11	122966626	G	A	0.2854	-0.0383
BRCA ER-	rs7939702	11	129243417	G	T	0.8589	-0.0543
BRCA ER-	rs11822830	11	129461016	G	A	0.5959	0.0453
BRCA ER-	rs797736	12	293626	G	A	0.3817	0.0401
BRCA ER-	rs12422552	12	14413931	C	G	0.2589	0.0484
BRCA ER-	rs788458	12	28149568	T	C	0.1182	-0.062
BRCA ER-	rs7297051	12	28174817	T	C	0.2402	-0.0856
BRCA ER-	rs1027113	12	29140260	A	G	0.9138	0.0647
BRCA ER-	rs2277339	12	57146069	G	T	0.1034	-0.0579
BRCA ER-	rs2870876	12	70798355	T	A	0.1795	0.0469
BRCA ER-	rs17356907	12	96027759	G	A	0.2985	-0.0867
BRCA ER-	rs7132703	12	103097887	T	C	0.1161	0.0149
BRCA ER-	rs11065822	12	111600134	T	G	0.3705	-0.0442
BRCA ER-	rs1061657	12	115108136	C	T	0.2584	0.0465
BRCA ER-	rs11067551	12	115796577	G	A	0.1922	-0.0148
BRCA ER-	rs2454399	12	115835836	C	T	0.4165	-0.0153
BRCA ER-	rs206966	12	120832146	T	C	0.1566	0.0516
BRCA ER-	rs56404467	13	32839990	A	G	0.0179	0.0424
BRCA ER-	rs11571833	13	32972626	T	A	0.0081	0.4284
BRCA ER-	rs9315973	13	43501356	G	A	0.8298	0.0975
BRCA ER-	rs12870942	13	73806982	C	T	0.3182	0.0653
BRCA ER-	rs2181965	13	73960952	G	A	0.7653	0.073
BRCA ER-	rs34914085	14	37128564	A	C	0.2109	-0.0339
BRCA ER-	rs2253012	14	37228504	T	C	0.4318	0.039
BRCA ER-	rs2588809	14	68660428	C	T	0.8378	0.0245
BRCA ER-	rs11624333	14	68979835	C	T	0.2595	-0.0911
BRCA ER-	rs941764	14	91841069	G	A	0.3429	0.0513
BRCA ER-	rs78440108	14	93070286	T	C	0.1718	-0.0577
BRCA ER-	rs4983544	14	105213978	G	T	0.4609	0.0399
BRCA ER-	rs4774565	15	50694306	G	A	0.3462	-0.0417
BRCA ER-	rs8042593	15	66630569	A	G	0.6459	-0.0369
BRCA ER-	rs35874463	15	67457698	G	A	0.0498	0.0141
BRCA ER-	rs8035987	15	75750383	C	T	0.2546	-0.0413
BRCA ER-	rs2290202	15	91512267	T	G	0.1345	-0.0589
BRCA ER-	rs12709163	16	6963972	G	C	0.7806	0.0811
BRCA ER-	rs34872983	16	10706580	A	G	0.0673	-0.074
BRCA ER-	rs75753503	16	23007047	T	G	0.0242	0.1218
BRCA ER-	rs35668161	16	52538825	A	C	0.2532	0.1147
BRCA ER-	rs4784227	16	52599188	T	C	0.2387	0.107
BRCA ER-	rs55872725	16	53809123	T	C	0.4156	-0.0957
BRCA ER-	rs6499648	16	53861139	T	C	0.7599	-0.0782
BRCA ER-	rs7184573	16	53861592	A	G	0.3602	-0.0337
BRCA ER-	rs28539243	16	54682064	A	G	0.4878	0.0477
BRCA ER-	rs7500067	16	80648296	G	A	0.2293	0.0467
BRCA ER-	rs9931038	16	85145977	C	T	0.4784	-0.0714
BRCA ER-	rs12449271	16	87086492	C	T	0.2523	-0.0469
BRCA ER-	rs150537328	17	39251123	C	T	0.0647	0.1431
BRCA ER-	rs11296	17	40127060	C	T	0.0536	0.1511
BRCA ER-	rs17881320	17	40485239	T	G	0.0869	-0.1142
BRCA ER-	rs149370081	17	40744470	A	G	0.0118	0.2017
BRCA ER-	rs2787486	17	53209774	C	A	0.3002	-0.0365
BRCA ER-	rs745570	17	77781725	G	A	0.5044	-0.0401
BRCA ER-	rs16976596	18	11696613	T	C	0.1396	-0.094
BRCA ER-	rs11665269	18	20634253	T	C	0.6376	-0.0415
BRCA ER-	rs1111207	18	24125857	C	T	0.4216	0.0346
BRCA ER-	rs527616	18	24337424	G	C	0.6211	0.0455
BRCA ER-	rs8092192	18	25407513	G	C	0.7115	0.0648
BRCA ER-	rs72931898	18	29981526	A	G	0.0478	-0.1058
BRCA ER-	rs9954058	18	42411803	C	G	0.0721	-0.0189
BRCA ER-	rs9952980	18	42888797	C	T	0.3504	-0.0542
BRCA ER-	rs117922601	19	13249921	T	G	0.0474	0.0956
BRCA ER-	rs56069439	19	17393925	A	C	0.2968	0.1692
BRCA ER-	rs10164323	19	18569492	T	C	0.3514	-0.0719
BRCA ER-	rs56681946	19	44283031	C	T	0.3546	0.0619
BRCA ER-	rs4399645	19	46166073	C	T	0.6091	-0.0117
BRCA ER-	rs1172821	19	55816678	T	C	0.3632	-0.0359
BRCA ER-	rs16991615	20	5948227	A	G	0.0626	0.076
BRCA ER-	rs1154723	20	11379842	C	T	0.9475	0.0844
BRCA ER-	rs6030585	20	41613706	G	C	0.7915	0.0784
BRCA ER-	rs13039563	20	52296849	A	G	0.2383	0.0144
BRCA ER-	rs2822999	21	16364756	G	T	0.173	0.0646
BRCA ER-	rs2823130	21	16566350	G	A	0.0884	0.0172
BRCA ER-	rs2403907	21	16574455	A	C	0.3159	-0.0329
BRCA ER-	rs4818836	21	47762932	A	G	0.0358	0.0946
BRCA ER-	rs9798754	22	19766137	T	C	0.3739	-0.0367
BRCA ER-	rs17879961	22	29121087	G	A	0.0072	-0.1566
BRCA ER-	rs5997390	22	29135543	A	G	0.0903	0.0654
BRCA ER-	rs34134147	22	29203724	T	C	0.0208	0.0191
BRCA ER-	rs132289	22	29551872	G	A	0.9822	-0.1716
BRCA ER-	rs5750715	22	39343916	A	T	0.2533	0.0407
BRCA ER-	rs9611990	22	43433100	T	C	0.1175	-0.06
BRCA ER-	rs28512361	22	46283297	A	G	0.1127	0.0736
BRCA ER+	rs707475	1	7917076	A	G	0.393	-0.0409
BRCA ER+	rs616488	1	10566215	G	A	0.3313	-0.0407
BRCA ER+	rs2992756	1	18807339	C	T	0.5194	-0.0649
BRCA ER+	rs4233486	1	41380440	T	C	0.6514	0.0426
BRCA ER+	rs114282204	1	41389220	C	T	0.0159	0.155
BRCA ER+	rs17426269	1	88156923	A	G	0.1488	0.058
BRCA ER+	rs2151842	1	88428199	A	C	0.2488	-0.0387
BRCA ER+	rs612683	1	100880328	T	A	0.4047	0.0373
BRCA ER+	rs7513707	1	114445880	A	G	0.1661	0.0621
BRCA ER+	rs12406858	1	118141492	C	A	0.2634	0.0452
BRCA ER+	rs637868	1	120257110	C	T	0.5319	0.043
BRCA ER+	rs11249433	1	121280613	G	A	0.403	0.1052
BRCA ER+	rs11205303	1	149906413	C	T	0.3998	0.0548
BRCA ER+	rs12091730	1	155556971	A	G	0.2322	0.0499
BRCA ER+	rs35383942	1	201437832	T	C	0.0562	0.0917
BRCA ER+	rs6686987	1	202184600	T	C	0.4056	0.0133
BRCA ER+	rs7514172	1	203770448	A	T	0.2728	0.0498
BRCA ER+	rs2785646	1	208076291	A	G	0.3336	-0.0366
BRCA ER+	rs2576261	1	217053815	G	T	0.3282	0.0417
BRCA ER+	rs11117758	1	217220574	A	G	0.2086	-0.0459
BRCA ER+	rs11118563	1	220671050	T	C	0.2347	0.0418
BRCA ER+	rs72755295	1	242034263	G	A	0.0309	0.1428
BRCA ER+	rs6743383	2	19315675	A	T	0.5617	-0.0229
BRCA ER+	rs6725517	2	25129473	G	A	0.4088	-0.0427
BRCA ER+	rs12472404	2	29179452	C	G	0.2325	0.0207
BRCA ER+	rs4322799	2	29615233	C	T	0.2597	-0.0427
BRCA ER+	rs6756513	2	70172587	A	G	0.2887	-0.0412
BRCA ER+	rs1036759	2	88358825	C	G	0.315	0.0473
BRCA ER+	rs6746250	2	121058254	G	A	0.6957	-0.0232
BRCA ER+	rs17625845	2	121089731	C	T	0.1952	-0.029
BRCA ER+	rs10164550	2	121159205	A	G	0.3459	-0.044
BRCA ER+	rs10179592	2	121246568	C	T	0.8992	0.0992
BRCA ER+	rs17726078	2	172974566	G	C	0.4741	-0.0611
BRCA ER+	rs1550622	2	174212910	G	A	0.8441	0.0621
BRCA ER+	rs2356656	2	192381934	T	C	0.8631	0.018
BRCA ER+	rs10197246	2	202204741	C	T	0.7209	-0.0492
BRCA ER+	rs4442975	2	217920769	T	G	0.5021	-0.1532
BRCA ER+	rs11693806	2	218292158	G	C	0.7288	-0.0757
BRCA ER+	rs3791977	2	218714845	A	G	0.3899	-0.0463
BRCA ER+	rs4676356	2	241388857	A	C	0.9779	-0.1232
BRCA ER+	rs6762558	3	4742251	G	A	0.388	0.0616
BRCA ER+	rs552647	3	27353716	A	C	0.5248	0.0822
BRCA ER+	rs62255657	3	27388664	G	C	0.2718	0.0502
BRCA ER+	rs112476261	3	29294845	T	C	0.0158	-0.1221
BRCA ER+	rs17838698	3	30684907	T	C	0.2978	0.0657
BRCA ER+	rs56387622	3	46888198	C	T	0.1012	-0.0806
BRCA ER+	rs2886671	3	59373745	T	C	0.4234	-0.0394
BRCA ER+	rs9825432	3	71620370	G	T	0.6458	-0.0374
BRCA ER+	rs13066793	3	87037543	G	A	0.0925	-0.0723
BRCA ER+	rs639355	3	99403877	A	G	0.4845	-0.0376
BRCA ER+	rs58058861	3	172285237	A	G	0.2172	0.0501
BRCA ER+	rs9882792	3	189774456	T	C	0.2218	-0.0478
BRCA ER+	rs10012017	4	38784633	T	G	0.2445	0.0489
BRCA ER+	rs17014016	4	89240476	A	G	0.4371	0.0352
BRCA ER+	rs62331150	4	106069013	T	G	0.2263	0.0594
BRCA ER+	rs56039025	4	143467195	T	C	0.1127	-0.0569
BRCA ER+	rs28436676	4	175842495	A	G	0.118	-0.1162
BRCA ER+	rs62334414	4	175847436	A	C	0.3419	0.0537
BRCA ER+	rs10069690	5	1279790	T	C	0.2599	0.0325
BRCA ER+	rs62329727	5	1353077	C	T	0.0118	0.1552
BRCA ER+	rs4866496	5	2777029	A	G	0.4164	0.0391
BRCA ER+	rs17611291	5	16231194	C	G	0.5612	-0.0426
BRCA ER+	rs4613718	5	44649944	T	C	0.5998	0.0713
BRCA ER+	rs10941679	5	44706498	G	A	0.2522	0.0648
BRCA ER+	rs17343002	5	44853593	C	G	0.3091	-0.0222
BRCA ER+	rs889310	5	55965167	T	C	0.5606	0.0394
BRCA ER+	rs16886165	5	56023083	G	T	0.1592	0.1612
BRCA ER+	rs76250845	5	56042972	T	C	0.0522	0.1082
BRCA ER+	rs11949391	5	56045081	C	T	0.1649	-0.0643
BRCA ER+	rs157557	5	73234583	C	T	0.3257	-0.0494
BRCA ER+	rs332529	5	90789470	A	G	0.1605	-0.0714
BRCA ER+	rs17157372	5	104300273	T	G	0.1789	-0.0487
BRCA ER+	rs335160	5	122478676	A	C	0.7422	-0.0386
BRCA ER+	rs1428387	5	122705244	T	C	0.0305	0.0944
BRCA ER+	rs6860806	5	131640536	G	A	0.5391	0.0467
BRCA ER+	rs6596100	5	132407058	T	C	0.2427	-0.0561
BRCA ER+	rs1432679	5	158244083	T	C	0.5663	-0.0677
BRCA ER+	rs10074269	5	169591460	C	T	0.3325	0.0501
BRCA ER+	rs6864691	5	173358154	A	G	0.4088	0.0365
BRCA ER+	rs4868701	5	176134882	C	T	0.5395	0.0363
BRCA ER+	rs418053	6	13713366	C	G	0.5685	-0.0623
BRCA ER+	rs3819405	6	16399557	T	C	0.3464	-0.0373
BRCA ER+	rs12211970	6	18783140	A	G	0.6195	0.0478
BRCA ER+	rs9358466	6	21923810	C	T	0.4295	-0.0438
BRCA ER+	rs34196306	6	27425644	C	G	0.0846	-0.0737
BRCA ER+	rs111342015	6	43227141	A	G	0.098	-0.064
BRCA ER+	rs2121348	6	149595505	C	T	0.2039	-0.0476
BRCA ER+	rs6913578	6	151949806	C	A	0.3087	0.0541
BRCA ER+	rs851984	6	152023191	A	G	0.398	0.0509
BRCA ER+	rs6904031	6	152055978	T	A	0.0643	0.074
BRCA ER+	rs910416	6	152432902	T	C	0.5219	0.0527
BRCA ER+	rs9364472	6	169006947	G	C	0.5145	-0.0252
BRCA ER+	rs6940159	6	170332621	C	T	0.6162	0.0373
BRCA ER+	rs7971	7	21940960	G	A	0.3531	-0.0467
BRCA ER+	rs289997	7	25569548	T	C	0.1623	-0.0486
BRCA ER+	rs74765302	7	28869017	A	G	0.1065	-0.0572
BRCA ER+	rs13244925	7	55192256	C	A	0.5547	-0.0349
BRCA ER+	rs17268829	7	94113799	C	T	0.2804	0.0449
BRCA ER+	rs4439053	7	98005235	A	G	0.1662	-0.0467
BRCA ER+	rs7800548	7	102481842	C	T	0.3415	0.0418
BRCA ER+	rs12706954	7	130656911	T	C	0.3735	-0.0476
BRCA ER+	rs68056147	7	130674481	A	G	0.299	0.0416
BRCA ER+	rs66823261	8	170692	C	T	0.2289	0.0348
BRCA ER+	rs1028016	8	23447496	G	A	0.6469	-0.0389
BRCA ER+	rs310295	8	23663653	A	C	0.4069	0.0451
BRCA ER+	rs9693444	8	29509616	C	A	0.6757	-0.0601
BRCA ER+	rs13365225	8	36858483	G	A	0.1752	-0.076
BRCA ER+	rs1511243	8	76230943	G	A	0.8263	0.0755
BRCA ER+	rs72658084	8	76333056	T	C	0.0855	0.1129
BRCA ER+	rs1533366	8	76378165	T	G	0.3595	-0.0391
BRCA ER+	rs62517052	8	102483100	C	T	0.0983	0.0736
BRCA ER+	rs12546444	8	106358620	T	A	0.1001	-0.0895
BRCA ER+	rs13267382	8	117209548	G	A	0.6493	-0.0417
BRCA ER+	rs62526620	8	120862186	G	A	0.1319	0.0527
BRCA ER+	rs35542655	8	124563705	C	T	0.1521	0.0477
BRCA ER+	rs12541094	8	124571581	A	G	0.4163	0.034
BRCA ER+	rs7842619	8	124739913	G	T	0.4009	0.0466
BRCA ER+	rs12550713	8	128370949	G	C	0.3998	0.082
BRCA ER+	rs10096351	8	128372172	G	A	0.5441	0.0597
BRCA ER+	rs1016578	8	129199566	A	G	0.1685	0.0615
BRCA ER+	rs7830152	8	143669254	G	A	0.3509	-0.0346
BRCA ER+	rs10975870	9	6880263	G	A	0.2783	0.0499
BRCA ER+	rs17694493	9	22041998	G	C	0.1385	0.0168
BRCA ER+	rs4880038	9	36928288	C	T	0.5369	0.0249
BRCA ER+	rs665889	9	87782211	C	T	0.5086	0.0361
BRCA ER+	rs10120432	9	98362587	C	T	0.095	0.0576
BRCA ER+	rs10816625	9	110837073	G	A	0.0623	0.1315
BRCA ER+	rs13294895	9	110837176	T	C	0.1752	0.0809
BRCA ER+	rs7848334	9	110849525	T	G	0.6023	0.0153
BRCA ER+	rs630965	9	110885479	T	C	0.6196	0.111
BRCA ER+	rs1895062	9	119313486	G	A	0.4036	-0.0462
BRCA ER+	rs3861871	9	129424719	G	A	0.4566	-0.0382
BRCA ER+	rs550057	9	136146597	T	C	0.2735	0.04
BRCA ER+	rs55910451	10	5794652	G	A	0.218	0.047
BRCA ER+	rs10796139	10	13892298	A	G	0.4395	0.0371
BRCA ER+	rs7072776	10	22032942	G	A	0.7124	-0.0719
BRCA ER+	rs10995201	10	64299890	G	A	0.1591	-0.1428
BRCA ER+	rs6479868	10	64819996	T	G	0.1968	0.0472
BRCA ER+	rs719338	10	80851257	T	G	0.6151	-0.0898
BRCA ER+	rs4980029	10	80886726	G	A	0.1638	0.0762
BRCA ER+	rs10885405	10	114777670	T	C	0.46	0.0472
BRCA ER+	rs12250948	10	115128491	C	T	0.7844	-0.0592
BRCA ER+	rs45631580	10	123340107	G	A	0.0634	0.1837
BRCA ER+	rs45631563	10	123349324	T	A	0.0472	-0.327
BRCA ER+	rs7394715	11	433617	C	T	0.801	-0.0437
BRCA ER+	rs6597981	11	803017	G	A	0.5178	0.0457
BRCA ER+	rs4980386	11	1895708	A	C	0.3925	-0.0762
BRCA ER+	rs10832963	11	18664241	G	T	0.7217	0.0461
BRCA ER+	rs4472923	11	42844441	T	C	0.3304	-0.0336
BRCA ER+	rs10838267	11	44368892	A	G	0.5439	0.0374
BRCA ER+	rs77047825	11	46318032	G	C	0.0626	-0.0748
BRCA ER+	rs12287832	11	65553492	A	C	0.1863	0.0425
BRCA ER+	rs35039974	11	69328130	T	A	0.2151	-0.0538
BRCA ER+	rs661204	11	69330983	A	G	0.1236	0.124
BRCA ER+	rs78540526	11	69331418	T	C	0.0756	0.2018
BRCA ER+	rs7125780	11	103614438	G	T	0.6573	0.0029
BRCA ER+	rs610437	11	111696440	C	T	0.6219	-0.0396
BRCA ER+	rs625145	11	116727936	T	A	0.1999	-0.0423
BRCA ER+	rs7121616	11	122966626	G	A	0.2854	-0.0383
BRCA ER+	rs7939702	11	129243417	G	T	0.8589	-0.0543
BRCA ER+	rs11822830	11	129461016	G	A	0.5959	0.0453
BRCA ER+	rs797736	12	293626	G	A	0.3817	0.0401
BRCA ER+	rs12422552	12	14413931	C	G	0.2589	0.0484
BRCA ER+	rs788458	12	28149568	T	C	0.1182	-0.062
BRCA ER+	rs7297051	12	28174817	T	C	0.2402	-0.0856
BRCA ER+	rs1027113	12	29140260	A	G	0.9138	0.0647
BRCA ER+	rs2277339	12	57146069	G	T	0.1034	-0.0579
BRCA ER+	rs2870876	12	70798355	T	A	0.1795	0.0469
BRCA ER+	rs17356907	12	96027759	G	A	0.2985	-0.0867
BRCA ER+	rs7132703	12	103097887	T	C	0.1161	0.0611
BRCA ER+	rs11065822	12	111600134	T	G	0.3705	-0.0442
BRCA ER+	rs1061657	12	115108136	C	T	0.2584	0.0465
BRCA ER+	rs11067551	12	115796577	G	A	0.1922	-0.0643
BRCA ER+	rs2454399	12	115835836	C	T	0.4165	-0.0977
BRCA ER+	rs206966	12	120832146	T	C	0.1566	0.0516
BRCA ER+	rs56404467	13	32839990	A	G	0.0179	0.0424
BRCA ER+	rs11571833	13	32972626	T	A	0.0081	0.2308
BRCA ER+	rs9315973	13	43501356	G	A	0.8298	0.0458
BRCA ER+	rs12870942	13	73806982	C	T	0.3182	0.0251
BRCA ER+	rs2181965	13	73960952	G	A	0.7653	0.0368
BRCA ER+	rs34914085	14	37128564	A	C	0.2109	-0.085
BRCA ER+	rs2253012	14	37228504	T	C	0.4318	0.039
BRCA ER+	rs2588809	14	68660428	C	T	0.8378	-0.0612
BRCA ER+	rs11624333	14	68979835	C	T	0.2595	-0.0911
BRCA ER+	rs941764	14	91841069	G	A	0.3429	0.0513
BRCA ER+	rs78440108	14	93070286	T	C	0.1718	-0.0577
BRCA ER+	rs4983544	14	105213978	G	T	0.4609	0.0399
BRCA ER+	rs4774565	15	50694306	G	A	0.3462	-0.0417
BRCA ER+	rs8042593	15	66630569	A	G	0.6459	-0.0369
BRCA ER+	rs35874463	15	67457698	G	A	0.0498	0.099
BRCA ER+	rs8035987	15	75750383	C	T	0.2546	-0.0413
BRCA ER+	rs2290202	15	91512267	T	G	0.1345	-0.0589
BRCA ER+	rs12709163	16	6963972	G	C	0.7806	0.0303
BRCA ER+	rs34872983	16	10706580	A	G	0.0673	-0.074
BRCA ER+	rs75753503	16	23007047	T	G	0.0242	0.1218
BRCA ER+	rs35668161	16	52538825	A	C	0.2532	0.1147
BRCA ER+	rs4784227	16	52599188	T	C	0.2387	0.107
BRCA ER+	rs55872725	16	53809123	T	C	0.4156	-0.0651
BRCA ER+	rs6499648	16	53861139	T	C	0.7599	-0.0167
BRCA ER+	rs7184573	16	53861592	A	G	0.3602	-0.0337
BRCA ER+	rs28539243	16	54682064	A	G	0.4878	0.0477
BRCA ER+	rs7500067	16	80648296	G	A	0.2293	0.089
BRCA ER+	rs9931038	16	85145977	C	T	0.4784	-0.0044
BRCA ER+	rs12449271	16	87086492	C	T	0.2523	-0.0469
BRCA ER+	rs150537328	17	39251123	C	T	0.0647	0.0631
BRCA ER+	rs11296	17	40127060	C	T	0.0536	-0.0161
BRCA ER+	rs17881320	17	40485239	T	G	0.0869	-0.0416
BRCA ER+	rs149370081	17	40744470	A	G	0.0118	0.2017
BRCA ER+	rs2787486	17	53209774	C	A	0.3002	-0.0933
BRCA ER+	rs745570	17	77781725	G	A	0.5044	-0.0401
BRCA ER+	rs16976596	18	11696613	T	C	0.1396	-0.0281
BRCA ER+	rs11665269	18	20634253	T	C	0.6376	-0.0415
BRCA ER+	rs1111207	18	24125857	C	T	0.4216	0.0346
BRCA ER+	rs527616	18	24337424	G	C	0.6211	0.0455
BRCA ER+	rs8092192	18	25407513	G	C	0.7115	0.0307
BRCA ER+	rs72931898	18	29981526	A	G	0.0478	-0.1058
BRCA ER+	rs9954058	18	42411803	C	G	0.0721	-0.1037
BRCA ER+	rs9952980	18	42888797	C	T	0.3504	-0.0542
BRCA ER+	rs117922601	19	13249921	T	G	0.0474	0.0956
BRCA ER+	rs56069439	19	17393925	A	C	0.2968	0.0036
BRCA ER+	rs10164323	19	18569492	T	C	0.3514	-0.0719
BRCA ER+	rs56681946	19	44283031	C	T	0.3546	0.0619
BRCA ER+	rs4399645	19	46166073	C	T	0.6091	-0.0447
BRCA ER+	rs1172821	19	55816678	T	C	0.3632	-0.0359
BRCA ER+	rs16991615	20	5948227	A	G	0.0626	0.076
BRCA ER+	rs1154723	20	11379842	C	T	0.9475	0.0844
BRCA ER+	rs6030585	20	41613706	G	C	0.7915	0.0266
BRCA ER+	rs13039563	20	52296849	A	G	0.2383	0.0539
BRCA ER+	rs2822999	21	16364756	G	T	0.173	0.0646
BRCA ER+	rs2823130	21	16566350	G	A	0.0884	0.0678
BRCA ER+	rs2403907	21	16574455	A	C	0.3159	-0.0808
BRCA ER+	rs4818836	21	47762932	A	G	0.0358	0.0946
BRCA ER+	rs9798754	22	19766137	T	C	0.3739	-0.0367
BRCA ER+	rs17879961	22	29121087	G	A	0.0072	0.2812
BRCA ER+	rs5997390	22	29135543	A	G	0.0903	0.0654
BRCA ER+	rs34134147	22	29203724	T	C	0.0208	0.1793
BRCA ER+	rs132289	22	29551872	G	A	0.9822	-0.1716
BRCA ER+	rs5750715	22	39343916	A	T	0.2533	0.0407
BRCA ER+	rs9611990	22	43433100	T	C	0.1175	-0.06
BRCA ER+	rs28512361	22	46283297	A	G	0.1127	0.0736
CD	rs3766606	1	8022197	A	C	0.1697	-0.100803
CD	rs6588248	1	67652984	A	C	0.4703	-0.125511
CD	rs7517847	1	67681669	C	A	0.4352	-0.335814
CD	rs80174646	1	67708155	A	C	0.06545	-0.772365
CD	rs17391694	1	78623626	A	G	0.1226	-0.119051
CD	rs6679677	1	114303808	A	C	0.09755	-0.185152
CD	rs2641348	1	120437884	G	A	0.1077	-0.121336
CD	rs670523	1	155878732	A	G	0.329	0.0742266
CD	rs1801274	1	161479745	G	A	0.4958	-0.0785014
CD	rs7517810	1	172853460	A	G	0.2361	0.132421
CD	rs10798069	1	186875459	A	C	0.4925	-0.070387
CD	rs2488389	1	197631141	A	G	0.2092	0.112584
CD	rs7555082	1	198598663	A	G	0.1069	0.123768
CD	rs7554511	1	200877562	A	C	0.2804	-0.149814
CD	rs3024505	1	206939904	A	G	0.1573	0.165311
CD	rs13407913	2	25097644	G	A	0.4306	0.114508
CD	rs1260326	2	27730940	A	G	0.4059	0.114633
CD	rs925255	2	28614794	A	G	0.4517	-0.100044
CD	rs10495903	2	43806918	A	G	0.1316	0.125546
CD	rs7608910	2	61204856	G	A	0.3909	0.120609
CD	rs10865331	2	62551472	A	G	0.377	0.0784447
CD	rs6740462	2	65667272	C	A	0.2622	-0.099737
CD	rs10185424	2	102662888	A	C	0.4604	0.0721482
CD	rs6708413	2	103063369	G	A	0.2376	0.115623
CD	rs11681525	2	145492382	C	G	0.08806	-0.146452
CD	rs1517352	2	191931464	A	C	0.3952	-0.0800097
CD	rs2382817	2	219151218	A	C	0.3988	0.0712234
CD	rs6716753	2	231097129	G	A	0.1896	0.128435
CD	rs12994997	2	234173503	G	A	0.4731	-0.225298
CD	rs35320439	2	242737341	G	A	0.3104	0.0840555
CD	rs4256159	3	18767404	A	G	0.1459	0.126099
CD	rs3197999	3	49721532	A	G	0.2812	0.155114
CD	rs7438704	4	48363245	A	G	0.3565	-0.0839019
CD	rs13126505	4	102865304	A	G	0.06306	0.181893
CD	rs7657746	4	123161619	G	A	0.244	-0.0852802
CD	rs2930047	5	10695526	G	A	0.372	0.0873452
CD	rs395157	5	38867732	A	G	0.4842	0.0981419
CD	rs1842076	5	40237018	G	A	0.2803	-0.110503
CD	rs11742570	5	40410584	A	G	0.3893	-0.24721
CD	rs1505992	5	40498577	T	A	0.3204	-0.193788
CD	rs10065637	5	55438851	A	G	0.2124	-0.0950184
CD	rs4703855	5	71693899	A	G	0.2998	-0.073261
CD	rs10061469	5	72518148	G	A	0.3277	-0.0845315
CD	rs1363907	5	96252803	A	G	0.4212	0.102575
CD	rs10051722	5	130104076	C	A	0.3044	-0.0905059
CD	rs17622378	5	131778452	G	A	0.4186	0.190197
CD	rs6863411	5	141513204	A	T	0.3742	-0.0969483
CD	rs11741861	5	150277909	G	A	0.07656	0.284586
CD	rs6556412	5	158787385	A	G	0.326	0.154179
CD	rs9313808	5	158820844	A	G	0.1704	-0.145521
CD	rs56167332	5	158827769	A	C	0.3375	0.170568
CD	rs72810983	5	173318254	G	A	0.3102	-0.0900111
CD	rs4976646	5	176788570	G	A	0.3415	0.0696441
CD	rs7773324	6	382559	G	A	0.3998	-0.078744
CD	rs13204048	6	3420406	G	A	0.388	-0.0684711
CD	rs17119	6	14719496	G	A	0.194	-0.0848182
CD	rs6908425	6	20728731	A	G	0.2157	-0.103988
CD	rs9358372	6	20812588	G	A	0.3668	0.0812224
CD	rs1847472	6	90973159	A	C	0.3421	-0.0853854
CD	rs7746082	6	106435269	C	G	0.2869	0.132396
CD	rs3851228	6	111848191	A	T	0.06375	0.128022
CD	rs13204742	6	128245765	A	C	0.1267	0.138807
CD	rs7758080	6	149577079	G	A	0.2694	0.0760936
CD	rs212388	6	159490436	G	A	0.3957	0.102377
CD	rs1819333	6	167373547	C	A	0.4621	-0.111347
CD	rs10486483	7	26892440	A	G	0.2371	0.094181
CD	rs864745	7	28180556	A	G	0.4993	0.0728083
CD	rs12718244	7	50175654	A	G	0.4081	0.0800684
CD	rs1456896	7	50304461	G	A	0.3106	-0.0977081
CD	rs9297145	7	98759117	C	A	0.2581	0.0734182
CD	rs314313	7	100423365	G	A	0.3043	0.0709235
CD	rs2538470	7	148220448	A	G	0.3622	0.0749643
CD	rs7015630	8	90875918	G	A	0.2657	-0.0842498
CD	rs921720	8	126534671	A	G	0.3812	-0.118254
CD	rs6651252	8	129567181	G	A	0.13	-0.149029
CD	rs4246905	9	117553249	A	G	0.2836	-0.135099
CD	rs11554257	9	117605070	G	A	0.1294	0.145973
CD	rs13300483	9	117643362	A	G	0.2394	0.131615
CD	rs10781499	9	139266405	A	G	0.4263	0.167095
CD	rs13300218	9	139399641	A	G	0.1043	-0.168145
CD	rs12722515	10	6081230	A	C	0.1627	-0.125131
CD	rs1042058	10	30728101	A	G	0.4	-0.0747747
CD	rs11010067	10	35295431	G	C	0.3513	0.132417
CD	rs1199103	10	59947231	G	A	0.2173	-0.101875
CD	rs10761659	10	64445564	A	G	0.4601	-0.1805
CD	rs2227551	10	75669190	C	A	0.2712	-0.0994456
CD	rs1250546	10	81032532	G	A	0.4198	-0.110692
CD	rs7097656	10	82250831	A	G	0.2035	-0.132059
CD	rs4409764	10	101284237	A	C	0.4821	0.173077
CD	rs11230563	11	60776209	A	G	0.348	-0.0846882
CD	rs174537	11	61552680	A	C	0.3313	0.0882826
CD	rs559928	11	64150370	A	G	0.1872	-0.099124
CD	rs568617	11	65653242	A	G	0.1883	0.0851049
CD	rs2155219	11	76299194	A	C	0.4994	0.172686
CD	rs7954567	12	6491125	A	G	0.3338	0.0822711
CD	rs12422544	12	40528432	G	A	0.01915	0.375137
CD	rs4768236	12	40756472	C	A	0.3295	0.116789
CD	rs915286	13	40695992	G	A	0.4512	-0.066645
CD	rs9525625	13	43018030	A	G	0.4706	0.0736209
CD	rs3764147	13	44457925	G	A	0.2297	0.143186
CD	rs3742130	13	99907341	A	G	0.2203	-0.0946111
CD	rs1569328	14	75741751	A	G	0.1702	-0.109215
CD	rs8005161	14	88472595	A	G	0.08653	0.155067
CD	rs16967103	15	38899190	G	A	0.1937	0.100937
CD	rs17293632	15	67442596	A	G	0.2364	0.128384
CD	rs423674	16	11373405	A	C	0.1958	-0.123798
CD	rs11641184	16	11704651	A	C	0.4762	0.0768245
CD	rs26528	16	28517709	G	A	0.4576	0.119845
CD	rs2066844	16	50745926	A	G	0.04325	0.757195
CD	rs2361755	16	86009686	C	G	0.0836	-0.178285
CD	rs2945412	17	25843643	G	A	0.4134	-0.113034
CD	rs3091315	17	32593665	G	A	0.2724	-0.14196
CD	rs12946510	17	37912377	A	G	0.4675	0.123236
CD	rs12942547	17	40527544	G	A	0.4195	-0.103239
CD	rs3853824	17	54880993	A	G	0.3615	-0.0813612
CD	rs1292053	17	57963537	G	A	0.442	0.0911854
CD	rs1893217	18	12809340	G	A	0.1602	0.163305
CD	rs7236492	18	77220616	A	G	0.1537	-0.0996611
CD	rs2024092	19	1124031	A	G	0.2162	0.147664
CD	rs12720356	19	10469975	C	A	0.08572	0.143323
CD	rs11879191	19	10512911	A	G	0.2037	-0.143008
CD	rs17694108	19	33731551	A	G	0.2797	0.0795895
CD	rs4802307	19	46849806	A	C	0.3006	-0.0898372
CD	rs516246	19	49206172	A	G	0.4652	0.114576
CD	rs6074022	20	44740196	G	A	0.2503	0.0963211
CD	rs259964	20	57824309	A	G	0.4586	0.0713342
CD	rs6062504	20	62348907	A	G	0.3091	-0.110512
CD	rs2823286	21	16817938	A	G	0.2884	-0.138096
CD	rs2284553	21	34776695	A	G	0.4096	-0.103192
CD	rs2836878	21	40465534	A	G	0.2727	-0.10859
CD	rs7282490	21	45615741	G	A	0.3934	0.119974
CD	rs2256609	22	21925017	G	A	0.1971	0.102767
CD	rs5763767	22	30493882	A	G	0.4538	0.0884209
CD	rs2413583	22	39659773	A	G	0.1654	-0.210407
CD	rs12627970	22	39721745	G	A	0.2081	0.111361
CD	rs727563	22	41867377	G	A	0.2027	0.0921252
Cigarettes per day	rs11264100	1	35591626	G	A	0.876	-0.0221659
Cigarettes per day	rs2072659	1	154548521	G	C	0.0986	-0.0299842
Cigarettes per day	rs34973462	1	175993820	T	C	0.334	0.0150729
Cigarettes per day	rs7599488	2	60718347	T	C	0.437	0.0141213
Cigarettes per day	rs78408772	2	62710608	T	C	0.102	-0.0219964
Cigarettes per day	rs10204824	2	148372720	G	A	0.639	-0.0179777
Cigarettes per day	rs2084533	3	16872929	T	C	0.321	0.0161176
Cigarettes per day	rs7431710	3	48935583	A	G	0.654	-0.0182898
Cigarettes per day	rs2236951	3	50421081	C	T	0.2	-0.0171906
Cigarettes per day	rs699165	3	136224697	G	A	0.745	0.0161187
Cigarettes per day	rs28813180	3	158083918	A	G	0.498	-0.0154959
Cigarettes per day	rs1024323	4	3006043	T	C	0.382	-0.0144159
Cigarettes per day	rs11940255	4	67086288	A	G	0.717	-0.0171575
Cigarettes per day	rs10454798	4	67980830	T	G	0.253	0.015842
Cigarettes per day	rs7766641	6	26184102	A	G	0.272	-0.0172842
Cigarettes per day	rs215600	7	32333642	A	G	0.645	-0.0240025
Cigarettes per day	rs62447179	7	50339609	A	G	0.298	-0.0152678
Cigarettes per day	rs2741351	8	27418040	C	A	0.826	0.0184758
Cigarettes per day	rs73229090	8	27442127	A	C	0.112	0.0262114
Cigarettes per day	rs13253502	8	42442018	A	G	0.407	-0.0138423
Cigarettes per day	rs4236926	8	42578059	G	T	0.766	0.0342671
Cigarettes per day	rs790564	8	64604218	C	A	0.729	-0.0176241
Cigarettes per day	rs75596189	9	136468701	T	C	0.112	0.0358005
Cigarettes per day	rs3025383	9	136502369	C	T	0.187	-0.0313798
Cigarettes per day	rs7951365	11	16377044	C	T	0.31	0.0177564
Cigarettes per day	rs10742683	11	43667625	A	G	0.415	-0.0134884
Cigarettes per day	rs113001570	11	46737412	T	A	0.0667	0.0298013
Cigarettes per day	rs7125588	11	113436072	G	A	0.429	-0.0168997
Cigarettes per day	rs11846838	14	104184737	A	G	0.327	0.015177
Cigarettes per day	rs1115019	15	57141231	C	T	0.79	-0.0178594
Cigarettes per day	rs632811	15	59155050	G	A	0.33	-0.0177506
Cigarettes per day	rs10519203	15	78814046	A	G	0.655	-0.093618
Cigarettes per day	rs182317	15	89943601	T	G	0.355	-0.0155878
Cigarettes per day	rs1592485	16	52093549	A	C	0.611	-0.0161532
Cigarettes per day	rs12924872	16	69552215	T	C	0.463	-0.0134119
Cigarettes per day	rs258321	16	89756473	G	A	0.429	0.0157962
Cigarettes per day	rs4144686	18	53251725	A	G	0.167	-0.0185513
Cigarettes per day	rs4485470	18	62125063	A	G	0.592	-0.0152706
Cigarettes per day	rs59208569	19	4044424	C	G	0.829	0.0204763
Cigarettes per day	rs143200968	19	41338847	C	G	0.0251	-0.0861049
Cigarettes per day	rs56113850	19	41353107	C	T	0.555	0.0523096
Cigarettes per day	rs117824460	19	41371480	G	A	0.026	-0.0952598
Cigarettes per day	rs6078373	20	11863500	A	G	0.402	0.0160731
Cigarettes per day	rs1737894	20	31054702	G	C	0.408	0.016856
Cigarettes per day	rs2273500	20	61986949	C	T	0.147	0.0363857
Cigarettes per day	rs7281463	21	40520783	C	A	0.413	0.013678
COAD	rs4360494	1	38455891	G	C	0.4539	0.0523
COAD	rs12144319	1	55246035	C	T	0.2548	0.0665
COAD	rs6678517	1	183002639	A	G	0.5898	0.073
COAD	rs17011141	1	222112634	G	A	0.2087	0.0877
COAD	rs448513	2	159964552	C	T	0.326	0.0511
COAD	rs11884596	2	199612407	C	T	0.3823	0.0535
COAD	rs983402	2	199781586	T	C	0.3312	0.0627
COAD	rs3731861	2	219191256	T	C	0.6295	0.0613
COAD	rs35470271	3	40915239	G	A	0.154	0.0994
COAD	rs6781752	3	66365163	A	G	0.205	0.0597
COAD	rs72942485	3	112999560	G	A	0.9802	0.1761
COAD	rs10049390	3	133701119	A	G	0.7353	0.0597
COAD	rs9876206	3	169517436	C	T	0.7507	0.0453
COAD	rs13149359	4	94938618	A	C	0.3663	0.052
COAD	rs1391441	4	106128760	A	G	0.672	0.0522
COAD	rs11727676	4	145659064	C	T	0.098	0.0842
COAD	rs78368589	5	1240204	T	C	0.0597	0.1119
COAD	rs2735940	5	1296486	G	A	0.4952	0.0865
COAD	rs7708610	5	40102443	A	G	0.3564	0.0545
COAD	rs12514517	5	40280076	A	G	0.288	0.1013
COAD	rs4976270	5	134467220	C	T	0.5501	0.0693
COAD	rs2516420	6	31449620	C	T	0.9263	0.1118
COAD	rs9271695	6	32593080	G	A	0.7954	0.0889
COAD	rs16878812	6	35569562	A	G	0.8861	0.0778
COAD	rs9470361	6	36623379	A	G	0.2488	0.054
COAD	rs62404966	6	55712124	C	T	0.7623	0.0724
COAD	rs12672022	7	45136423	T	C	0.8345	0.065
COAD	rs16892766	8	117630683	C	A	0.0829	0.2099
COAD	rs6983267	8	128413305	G	T	0.5228	0.1052
COAD	rs4313119	8	128571855	G	T	0.7486	0.0608
COAD	rs1537372	9	22103183	G	T	0.5692	0.0504
COAD	rs34405347	9	101679752	T	G	0.9034	0.0818
COAD	rs10980628	9	113671403	C	T	0.2106	0.0637
COAD	rs11255841	10	8739580	T	A	0.703	0.1064
COAD	rs10821907	10	52648454	C	T	0.8276	0.073
COAD	rs704017	10	80819132	G	A	0.5846	0.0765
COAD	rs11190164	10	101351704	G	A	0.2626	0.0889
COAD	rs12246635	10	114288619	C	T	0.0983	0.0975
COAD	rs11196170	10	114722621	A	G	0.2178	0.0527
COAD	rs174533	11	61549025	G	A	0.6739	0.0636
COAD	rs7121958	11	74280012	G	T	0.5105	0.078
COAD	rs61389091	11	74427921	C	T	0.9606	0.1934
COAD	rs2186607	11	101656397	T	A	0.5178	0.0537
COAD	rs3087967	11	111156836	T	C	0.2911	0.1122
COAD	rs35808169	12	4368607	C	T	0.1721	0.089
COAD	rs3217810	12	4388271	T	C	0.1253	0.1181
COAD	rs3217874	12	4400808	T	C	0.4282	0.055
COAD	rs2250430	12	6421174	T	A	0.7095	0.0597
COAD	rs11610543	12	43134191	G	A	0.5013	0.053
COAD	rs12372718	12	51171090	G	A	0.3924	0.0896
COAD	rs4759277	12	57533690	A	C	0.3546	0.053
COAD	rs597808	12	111973358	G	A	0.5166	0.0737
COAD	rs7300312	12	115890922	C	T	0.5719	0.066
COAD	rs9537756	13	34092164	C	T	0.62	0.0468
COAD	rs7333607	13	37462010	G	A	0.235	0.0758
COAD	rs78341008	13	73791554	C	T	0.0719	0.0982
COAD	rs8000189	13	111075881	T	C	0.6401	0.0549
COAD	rs35107139	14	54419106	C	A	0.4235	0.0912
COAD	rs4901473	14	54445157	G	A	0.378	0.0465
COAD	rs17094983	14	59189361	G	A	0.8773	0.0691
COAD	rs12708491	15	32992836	G	A	0.5872	0.0464
COAD	rs2293581	15	33010736	A	G	0.2116	0.1248
COAD	rs17816465	15	33156386	A	G	0.2055	0.0705
COAD	rs56324967	15	67402824	C	T	0.6757	0.0689
COAD	rs9924886	16	68743939	A	C	0.7321	0.055
COAD	rs9930005	16	80043258	C	A	0.4303	0.0498
COAD	rs12149163	16	86339315	T	C	0.4976	0.0487
COAD	rs62042090	16	86703949	T	C	0.2164	0.0481
COAD	rs4968127	17	809643	G	A	0.3684	0.0514
COAD	rs1078643	17	10707241	A	G	0.7636	0.0748
COAD	rs983318	17	70413253	A	G	0.2526	0.0595
COAD	rs11874392	18	46453156	A	T	0.545	0.1606
COAD	rs34797592	19	16417198	T	C	0.1182	0.0868
COAD	rs28840750	19	33519927	T	G	0.948	0.1939
COAD	rs1963413	19	41871573	A	G	0.6119	0.0441
COAD	rs73068325	19	59079096	T	C	0.1826	0.0632
COAD	rs189583	20	6376457	G	C	0.3298	0.0795
COAD	rs994308	20	6603622	C	T	0.5939	0.0627
COAD	rs4813802	20	6699595	G	T	0.3561	0.0819
COAD	rs28488	20	6762221	T	C	0.6388	0.0714
COAD	rs11087784	20	7740976	G	A	0.1523	0.0874
COAD	rs6058093	20	33213196	C	A	0.4942	0.045
COAD	rs6031311	20	42666475	T	C	0.7591	0.0597
COAD	rs6066825	20	47340117	A	G	0.6448	0.0719
COAD	rs6063514	20	49055318	C	T	0.6086	0.0547
COAD	rs1741640	20	60932414	C	T	0.7652	0.1146
COAD	rs2738783	20	62308612	T	G	0.2029	0.0593
Drink per week	rs705687	1	4548453	G	A	0.785	-0.010904
Drink per week	rs58107686	1	33837334	A	C	0.328	-0.00974713
Drink per week	rs12088813	1	66407700	C	A	0.267	-0.00932905
Drink per week	rs5024204	1	71491890	T	A	0.278	0.00970271
Drink per week	rs10753661	1	165119792	A	G	0.684	-0.00863813
Drink per week	rs28680958	1	173848808	A	G	0.217	-0.0109965
Drink per week	rs823114	1	205719532	A	G	0.553	0.00876774
Drink per week	rs77165542	2	430975	T	C	0.0349	-0.0260109
Drink per week	rs1260326	2	27730940	C	T	0.601	0.0208898
Drink per week	rs2178197	2	27860551	G	A	0.569083	-0.00878144
Drink per week	rs13383034	2	45155276	T	C	0.329	0.014927
Drink per week	rs13032049	2	63581507	G	A	0.283	0.0101945
Drink per week	rs828867	2	74334462	A	G	0.545	0.00875716
Drink per week	rs11692435	2	98275354	A	G	0.0852	0.0174499
Drink per week	rs13024996	2	144225215	A	C	0.364	-0.0109126
Drink per week	rs72859280	2	147956293	T	G	0.0362	0.0228853
Drink per week	rs56337305	2	225475560	C	T	0.383	-0.00958838
Drink per week	rs13094887	3	70968431	T	A	0.301	-0.0103097
Drink per week	rs62250685	3	85457240	G	A	0.614	-0.0143571
Drink per week	rs13066454	3	93994255	T	C	0.398	-0.00877595
Drink per week	rs9838144	3	131576287	C	G	0.209	-0.00996422
Drink per week	rs2011092	3	141124607	C	T	0.338643	-0.00890041
Drink per week	rs60654199	3	141267295	A	C	0.0629	-0.0166603
Drink per week	rs6787172	3	158187811	G	T	0.554	-0.00803089
Drink per week	rs3748034	4	3446091	T	G	0.143	-0.0117403
Drink per week	rs7682824	4	39406254	T	C	0.548	0.00835609
Drink per week	rs35538052	4	39418965	A	G	0.379	-0.00852488
Drink per week	rs4501255	4	42151306	G	C	0.235	0.0106934
Drink per week	rs12499107	4	99678691	G	A	0.131202	0.0126612
Drink per week	rs1229984	4	100239319	C	T	0.963	0.150534
Drink per week	rs10028756	4	100254520	A	G	0.129457	-0.0185748
Drink per week	rs36052336	4	100273594	G	A	0.061496	-0.0184288
Drink per week	rs2165670	4	100286085	A	G	0.106337	0.0230804
Drink per week	rs79139602	4	100444363	T	A	0.021061	0.0602723
Drink per week	rs4699791	4	101243023	A	G	0.095726	0.0185707
Drink per week	rs13107325	4	103188709	T	C	0.0722	-0.0275045
Drink per week	rs4690727	4	143648579	G	C	0.718	0.010817
Drink per week	rs10004020	4	152968372	A	G	0.72	0.00905233
Drink per week	rs12651313	4	171086393	G	C	0.443	-0.00864293
Drink per week	rs4916723	5	87854395	C	A	0.416	-0.00995226
Drink per week	rs12655091	5	144412335	A	G	0.53	-0.00831211
Drink per week	rs55872084	5	155902003	T	G	0.235	0.00997874
Drink per week	rs10085696	7	69783020	G	A	0.186	-0.0114089
Drink per week	rs6460047	7	73042443	C	T	0.208	0.0116235
Drink per week	rs10236149	7	98977515	G	A	0.123	-0.0134981
Drink per week	rs35034355	7	103840115	A	G	0.521	-0.00809682
Drink per week	rs13250583	8	20949917	T	C	0.213	-0.00971754
Drink per week	rs1217091	8	64527399	C	T	0.812	0.0121608
Drink per week	rs28601761	8	126500031	G	C	0.42	0.00910288
Drink per week	rs55932213	9	108755622	G	A	0.736387	0.00948827
Drink per week	rs10978550	9	109345993	C	T	0.206	-0.0117483
Drink per week	rs7074871	10	110507806	A	G	0.255	-0.00939985
Drink per week	rs17665139	10	125093880	T	C	0.149	-0.0115601
Drink per week	rs7950166	11	8642218	T	C	0.637	-0.0097992
Drink per week	rs11030084	11	27643725	T	C	0.184	-0.0106068
Drink per week	rs56030824	11	47397353	A	G	0.322	-0.0116019
Drink per week	rs10750025	11	113424042	T	C	0.686	0.0103214
Drink per week	rs1713676	11	113660576	G	A	0.522454	-0.00799198
Drink per week	rs4938230	11	116075001	A	C	0.842	0.0128104
Drink per week	rs682011	11	121544285	C	T	0.559	0.00821245
Drink per week	rs12795042	11	133658168	C	A	0.623	-0.00831901
Drink per week	rs10876188	12	51895882	T	C	0.457	-0.00798685
Drink per week	rs3809162	12	54674235	G	A	0.397	0.00906093
Drink per week	rs10506274	12	81601464	T	G	0.484	-0.0090374
Drink per week	rs4842786	12	92170791	A	G	0.584	-0.0087978
Drink per week	rs500321	13	27124360	T	A	0.736	-0.00966936
Drink per week	rs1123285	14	57274519	G	C	0.335	-0.00889736
Drink per week	rs2180870	14	58782779	C	T	0.135	-0.0121775
Drink per week	rs28929474	14	94844947	T	C	0.0183	-0.0367996
Drink per week	rs11625650	14	104610138	A	G	0.233	-0.00956809
Drink per week	rs2472297	15	75027880	T	C	0.249	0.010606
Drink per week	rs12907323	15	86796012	G	A	0.411	0.0084966
Drink per week	rs2764771	16	20013793	A	G	0.307	0.0098906
Drink per week	rs17177078	16	24810681	T	C	0.0626	-0.0223155
Drink per week	rs378421	16	28754684	A	G	0.404	-0.0112055
Drink per week	rs113443718	16	29892184	A	G	0.305	-0.0102083
Drink per week	rs62044525	16	64872590	G	C	0.184	-0.0121732
Drink per week	rs7185555	16	69131281	C	G	0.153	-0.0111005
Drink per week	rs79616692	16	72338507	C	G	0.108	0.0163023
Drink per week	rs1104608	16	73912588	C	G	0.425	-0.010975
Drink per week	rs4548913	17	2209888	A	G	0.632	-0.00835995
Drink per week	rs3803800	17	7462969	G	A	0.786	0.0113789
Drink per week	rs2854334	17	29715500	G	A	0.615	0.00922098
Drink per week	rs10438820	17	78524597	T	C	0.702	0.00897178
Drink per week	rs9950000	18	53052169	T	C	0.395	-0.0091177
Drink per week	rs4092465	18	55080437	G	A	0.635	-0.00829188
Drink per week	rs281379	19	49214274	A	G	0.508	0.0137223
Drink per week	rs4815364	20	25035711	A	G	0.616	0.00858236
Drink per week	rs9607814	22	41946519	A	C	0.2	-0.010181
GBM	rs10069690	5	1279790	T	C	0.276	0.476234
GBM	rs75061358	7	54916280	G	T	0.099	0.48858
GBM	rs634537	9	22032152	G	T	0.411	0.314811
GBM	rs78378222	17	7571752	G	T	0.013	0.966984
GBM	rs2297440	20	62312299	C	T	0.796	0.392042
HNSC	rs6547741	2	27855924	G	A	0.46	0.182322
HNSC	rs1494961	4	84374480	C	T	0.5	0.113329
HNSC	rs1229984	4	100239319	G	A	0.94	0.542324
HNSC	rs971074	4	100341861	G	A	0.8817	0.285179
HNSC	rs467095	5	1336221	G	A	0.44	0.198851
HNSC	rs10462706	5	1343794	C	T	0.84	0.314811
HNSC	rs9271378	6	32587300	G	A	0.478719	0.173953
HNSC	rs17612900	6	32620838	C	G	0.384708	0.215111
HNSC	rs28746817	6	32633287	T	C	0.299271	0.285179
HNSC	rs2095144	9	22060136	A	G	0.24	0.207014
HNSC	rs928674	9	133952024	G	A	0.12	0.285179
HNSC	rs4767364	12	112521448	A	G	0.2604	0.122218
IBD	rs12103	1	1247494	A	G	0.1834	0.0867354
IBD	rs3766606	1	8022197	A	C	0.1697	-0.121644
IBD	rs3806308	1	20142866	A	G	0.3783	-0.098134
IBD	rs6426833	1	20171860	G	A	0.464	-0.124193
IBD	rs12568930	1	22702231	G	A	0.1649	-0.0864549
IBD	rs6588248	1	67652984	A	C	0.4703	-0.0819867
IBD	rs7517847	1	67681669	C	A	0.4352	-0.25065
IBD	rs80174646	1	67708155	A	C	0.06545	-0.630345
IBD	rs34856868	1	92554283	A	G	0.03159	-0.195275
IBD	rs4845604	1	151801680	A	G	0.1483	-0.123592
IBD	rs4656958	1	160856964	A	G	0.3179	-0.0740198
IBD	rs1801274	1	161479745	G	A	0.4958	-0.12528
IBD	rs6025	1	169519049	A	G	0.02941	-0.1775
IBD	rs2488389	1	197631141	A	G	0.2092	0.0962513
IBD	rs7555082	1	198598663	A	G	0.1069	0.0959358
IBD	rs2816958	1	200101920	A	G	0.1148	-0.0990023
IBD	rs7554511	1	200877562	A	C	0.2804	-0.158642
IBD	rs3024505	1	206939904	A	G	0.1573	0.196353
IBD	rs13407913	2	25097644	G	A	0.4306	0.0917072
IBD	rs1260326	2	27730940	A	G	0.4059	0.0771111
IBD	rs925255	2	28614794	A	G	0.4517	-0.0759283
IBD	rs10495903	2	43806918	A	G	0.1316	0.100462
IBD	rs7608910	2	61204856	G	A	0.3909	0.126444
IBD	rs6740462	2	65667272	C	A	0.2622	-0.0799597
IBD	rs10185424	2	102662888	A	C	0.4604	0.0824457
IBD	rs6708413	2	103063369	G	A	0.2376	0.0877809
IBD	rs11681525	2	145492382	C	G	0.08806	-0.107448
IBD	rs4664304	2	160794008	A	G	0.4379	0.0560236
IBD	rs2111485	2	163110536	A	G	0.3915	0.0628898
IBD	rs1517352	2	191931464	A	C	0.3952	-0.0778816
IBD	rs2382817	2	219151218	A	C	0.3988	0.0742216
IBD	rs6716753	2	231097129	G	A	0.1896	0.0813349
IBD	rs12994997	2	234173503	G	A	0.4731	-0.133616
IBD	rs3749171	2	241569692	A	G	0.1806	0.10943
IBD	rs6724516	2	241586810	G	A	0.268	-0.0659736
IBD	rs4256159	3	18767404	A	G	0.1459	0.0891694
IBD	rs113010081	3	46457412	G	A	0.1073	0.092227
IBD	rs3197999	3	49721532	A	G	0.2812	0.162305
IBD	rs4692386	4	26132361	A	G	0.407	-0.0579752
IBD	rs13126505	4	102865304	A	G	0.06306	0.128524
IBD	rs7657746	4	123161619	G	A	0.244	-0.0868542
IBD	rs2930047	5	10695526	G	A	0.372	0.0756381
IBD	rs395157	5	38867732	A	G	0.4842	0.0913628
IBD	rs1842076	5	40237018	G	A	0.2803	-0.0865757
IBD	rs11742570	5	40410584	A	G	0.3893	-0.173378
IBD	rs1505992	5	40498577	T	A	0.3204	-0.125733
IBD	rs4703855	5	71693899	A	G	0.2998	-0.0710611
IBD	rs1363907	5	96252803	A	G	0.4212	0.0815026
IBD	rs10051722	5	130104076	C	A	0.3044	-0.061627
IBD	rs17622378	5	131778452	G	A	0.4186	0.136768
IBD	rs254560	5	134443606	A	G	0.4024	0.0614869
IBD	rs6863411	5	141513204	A	T	0.3742	-0.0793229
IBD	rs11741861	5	150277909	G	A	0.07656	0.201741
IBD	rs6556412	5	158787385	A	G	0.326	0.125426
IBD	rs9313808	5	158820844	A	G	0.1704	-0.14222
IBD	rs56167332	5	158827769	A	C	0.3375	0.155855
IBD	rs72810983	5	173318254	G	A	0.3102	-0.0626057
IBD	rs4976646	5	176788570	G	A	0.3415	0.0730113
IBD	rs7773324	6	382559	G	A	0.3998	-0.061818
IBD	rs17119	6	14719496	G	A	0.194	-0.0832994
IBD	rs6908425	6	20728731	A	G	0.2157	-0.0888003
IBD	rs9358372	6	20812588	G	A	0.3668	0.0604788
IBD	rs1847472	6	90973159	A	C	0.3421	-0.0672805
IBD	rs7746082	6	106435269	C	G	0.2869	0.103033
IBD	rs3851228	6	111848191	A	T	0.06375	0.152701
IBD	rs13204742	6	128245765	A	C	0.1267	0.0916208
IBD	rs6920220	6	138006504	A	G	0.2086	0.0947617
IBD	rs1819333	6	167373547	C	A	0.4621	-0.0802214
IBD	rs1182188	7	2869985	G	A	0.2989	-0.0659028
IBD	rs12718244	7	50175654	A	G	0.4081	0.0761709
IBD	rs1456896	7	50304461	G	A	0.3106	-0.0783899
IBD	rs9297145	7	98759117	C	A	0.2581	0.071727
IBD	rs314313	7	100423365	G	A	0.3043	0.0665632
IBD	rs7805114	7	107450033	C	A	0.4329	-0.0667134
IBD	rs4380874	7	107480315	A	G	0.4093	0.080639
IBD	rs2538470	7	148220448	A	G	0.3622	0.0675599
IBD	rs7011507	8	49129242	A	G	0.1233	-0.0846011
IBD	rs7015630	8	90875918	G	A	0.2657	-0.0627799
IBD	rs921720	8	126534671	A	G	0.3812	-0.0830453
IBD	rs6651252	8	129567181	G	A	0.13	-0.0908484
IBD	rs4743820	9	93928416	G	A	0.2981	-0.0639523
IBD	rs4246905	9	117553249	A	G	0.2836	-0.126316
IBD	rs11554257	9	117605070	G	A	0.1294	0.138388
IBD	rs13300483	9	117643362	A	G	0.2394	0.0931293
IBD	rs10781499	9	139266405	A	G	0.4263	0.1549
IBD	rs13300218	9	139399641	A	G	0.1043	-0.154799
IBD	rs12722515	10	6081230	A	C	0.1627	-0.0989022
IBD	rs1042058	10	30728101	A	G	0.4	-0.065725
IBD	rs11010067	10	35295431	G	C	0.3513	0.105765
IBD	rs1199103	10	59947231	G	A	0.2173	-0.0802739
IBD	rs10995235	10	64369749	A	G	0.1744	0.0805811
IBD	rs10761659	10	64445564	A	G	0.4601	-0.153811
IBD	rs2227551	10	75669190	C	A	0.2712	-0.0684561
IBD	rs1250546	10	81032532	G	A	0.4198	-0.0783292
IBD	rs7097656	10	82250831	A	G	0.2035	-0.09934
IBD	rs4409764	10	101284237	A	C	0.4821	0.164419
IBD	rs907611	11	1874072	A	G	0.3211	0.0602872
IBD	rs11229555	11	58408687	A	C	0.2515	-0.0787515
IBD	rs11230563	11	60776209	A	G	0.348	-0.081194
IBD	rs174537	11	61552680	A	C	0.3313	0.0596903
IBD	rs559928	11	64150370	A	G	0.1872	-0.094388
IBD	rs2155219	11	76299194	A	C	0.4994	0.145313
IBD	rs561722	11	114386830	A	G	0.3402	-0.064539
IBD	rs12422544	12	40528432	G	A	0.01915	0.302
IBD	rs4768236	12	40756472	C	A	0.3295	0.0815703
IBD	rs7134472	12	68499986	A	G	0.3855	0.10843
IBD	rs653178	12	112007756	G	A	0.4942	0.0563934
IBD	rs17085007	13	27531267	G	A	0.1799	0.0834496
IBD	rs915286	13	40695992	G	A	0.4512	-0.0586534
IBD	rs17061048	13	40833012	T	A	0.05296	-0.135521
IBD	rs941823	13	41013977	A	G	0.2491	-0.0830172
IBD	rs3764147	13	44457925	G	A	0.2297	0.094599
IBD	rs3742130	13	99907341	A	G	0.2203	-0.0864193
IBD	rs1569328	14	75741751	A	G	0.1702	-0.0809722
IBD	rs8005161	14	88472595	A	G	0.08653	0.142957
IBD	rs17293632	15	67442596	A	G	0.2364	0.107165
IBD	rs423674	16	11373405	A	C	0.1958	-0.0840395
IBD	rs11641184	16	11704651	A	C	0.4762	0.0772896
IBD	rs7404095	16	23864590	A	G	0.4204	-0.0557396
IBD	rs26528	16	28517709	G	A	0.4576	0.0969242
IBD	rs2066844	16	50745926	A	G	0.04325	0.491321
IBD	rs2361755	16	86009686	C	G	0.0836	-0.142824
IBD	rs2945412	17	25843643	G	A	0.4134	-0.0563467
IBD	rs3091315	17	32593665	G	A	0.2724	-0.103577
IBD	rs12946510	17	37912377	A	G	0.4675	0.131487
IBD	rs12942547	17	40527544	G	A	0.4195	-0.098525
IBD	rs3853824	17	54880993	A	G	0.3615	-0.064031
IBD	rs1292053	17	57963537	G	A	0.442	0.0701035
IBD	rs17780256	17	70642923	C	A	0.1927	-0.083427
IBD	rs1893217	18	12809340	G	A	0.1602	0.143222
IBD	rs7240004	18	46395022	G	A	0.3795	-0.0665215
IBD	rs727088	18	67530439	G	A	0.4822	0.0554372
IBD	rs7236492	18	77220616	A	G	0.1537	-0.0802595
IBD	rs2024092	19	1124031	A	G	0.2162	0.106813
IBD	rs12720356	19	10469975	C	A	0.08572	0.148332
IBD	rs11879191	19	10512911	A	G	0.2037	-0.116849
IBD	rs17694108	19	33731551	A	G	0.2797	0.0857629
IBD	rs4802307	19	46849806	A	C	0.3006	-0.0611037
IBD	rs516246	19	49206172	A	G	0.4652	0.0755599
IBD	rs6074022	20	44740196	G	A	0.2503	0.0742587
IBD	rs913678	20	48955424	G	A	0.3293	-0.0691643
IBD	rs259964	20	57824309	A	G	0.4586	0.0674584
IBD	rs6062504	20	62348907	A	G	0.3091	-0.100947
IBD	rs2823286	21	16817938	A	G	0.2884	-0.120505
IBD	rs2284553	21	34776695	A	G	0.4096	-0.0594671
IBD	rs2836878	21	40465534	A	G	0.2727	-0.167409
IBD	rs7282490	21	45615741	G	A	0.3934	0.114009
IBD	rs2256609	22	21925017	G	A	0.1971	0.0865954
IBD	rs5763767	22	30493882	A	G	0.4538	0.0787396
IBD	rs2413583	22	39659773	A	G	0.1654	-0.176448
IBD	rs12627970	22	39721745	G	A	0.2081	0.109316
KIRC	rs4381241	1	50907438	C	T	0.44	0.10436
KIRC	rs3845536	1	165650787	C	T	0.63	0.19062
KIRC	rs11894252	2	46533376	T	C	0.49	0.14842
KIRC	rs4953346	2	46558208	G	T	0.4583	0.207014
KIRC	rs6755594	2	46589295	G	A	0.3718	0.10436
KIRC	rs12105918	2	145208193	C	T	0.06	0.223144
KIRC	rs67311347	3	40533243	G	A	0.69	0.10436
KIRC	rs10936602	3	169536637	T	C	0.73	0.10436
KIRC	rs7697932	4	101005318	G	A	0.6938	0.113329
KIRC	rs2241261	8	22876739	T	C	0.51	0.0953102
KIRC	rs11813268	10	105682296	T	C	0.16	0.113329
KIRC	rs7105934	11	69239741	G	A	0.92	0.357674
KIRC	rs74911261	11	108357137	A	G	0.02	0.34359
KIRC	rs4765623	12	125320850	T	C	0.34	0.139762
KIRC	rs8007348	14	73272730	A	C	0.2465	0.113329
KIRC	rs4903064	14	73279420	C	T	0.23	0.19062
LGG	rs4252707	1	204508147	A	G	0.22	0.173953
LGG	rs12076373	1	243851947	G	C	0.837	0.207014
LGG	rs7572263	2	209051586	A	G	0.756	0.182322
LGG	rs11706832	3	66502981	C	A	0.456	0.139762
LGG	rs10069690	5	1279790	T	C	0.276	0.239017
LGG	rs75061358	7	54916280	G	T	0.099	0.24686
LGG	rs55705857	8	130645692	G	A	0.057	1.22083
LGG	rs634537	9	22032152	G	T	0.411	0.19062
LGG	rs11598018	10	105661315	C	A	0.462	0.131028
LGG	rs11599775	10	114459697	G	A	0.62	0.14842
LGG	rs7107785	11	95747337	T	C	0.479	0.14842
LGG	rs648044	11	114030799	A	G	0.39	0.173953
LGG	rs12803321	11	118480115	G	C	0.643	0.350657
LGG	rs1275600	12	76263551	T	A	0.595	0.14842
LGG	rs10131032	14	33250081	G	A	0.916	0.285179
LGG	rs77633900	15	76538459	C	G	0.086	0.300105
LGG	rs3751667	16	1004554	T	C	0.208	0.165514
LGG	rs78378222	17	7571752	G	T	0.013	1.0043
LGG	rs2297440	20	62312299	C	T	0.796	0.182322
LUAD	rs71658797	1	77967507	A	T	0.102617	0.169347
LUAD	rs13080835	3	189357199	G	T	0.506639	0.110739
LUAD	rs7705526	5	1285974	A	C	0.342169	0.222222
LUAD	rs31489	5	1342714	C	A	0.59	0.113329
LUAD	rs1611182	6	29781049	T	G	0.470294	0.0951996
LUAD	rs3117582	6	31620520	C	A	0.1	0.198851
LUAD	rs4236709	8	32410110	G	A	0.2178	0.12431
LUAD	rs885518	9	21830157	G	A	0.101095	0.154547
LUAD	rs62560775	9	22052068	G	A	0.106544	0.165878
LUAD	rs11591710	10	105687632	C	A	0.136759	0.150558
LUAD	rs1056562	11	118125625	T	C	0.473099	0.102139
LUAD	rs77468143	15	49376624	T	G	0.747375	0.155058
LUAD	rs1051730	15	78894339	T	C	0.35	0.270027
LUAD	rs28408315	15	79185180	G	A	0.72269	0.109177
LUAD	rs56113850	19	41353107	C	T	0.555412	0.114251
LUSC	rs467095	5	1336221	T	C	0.573051	0.178831
LUSC	rs3094604	6	31434111	G	A	0.1551	0.223155
LUSC	rs7953330	12	998819	G	C	0.684732	0.145613
LUSC	rs11571818	13	32968810	C	T	0.0107323	0.753896
LUSC	rs8040868	15	78911181	C	T	0.413519	0.254984
LUSC	rs56113850	19	41353107	C	T	0.555292	0.144552
OV	rs61776212	1	38094512	G	C	0.25	0.0983
OV	rs6755777	2	177043226	G	T	0.68	-0.1243
OV	rs17350157	3	156155736	T	C	0.085	0.2104
OV	rs62276619	3	156397692	T	C	0.049	0.4599
OV	rs6441109	3	156782536	C	T	0.72	-0.09939
OV	rs72709458	5	1283755	T	C	0.19	0.1435
OV	rs572834455	5	1413139	A	G	0	0.8142
OV	rs539230872	5	1414409	T	C	0.004	0.6331
OV	rs11782652	8	82653644	G	A	0.07	0.188
OV	rs13255292	8	129076573	T	C	0.33	-0.1043
OV	rs1400482	8	129541931	A	G	0.14	-0.2427
OV	rs10962662	9	16889937	A	C	0.24	-0.2571
OV	rs7019530	9	16936082	A	G	0.83	0.125
OV	rs7084454	10	21821274	A	G	0.3279	0.09853
OV	rs6496746	15	91532869	A	C	0.19	-0.112
OV	rs11658063	17	36103872	G	C	0.62	-0.102
OV	rs71238846	17	43552537	A	G	0.2	0.1384
OV	rs7217120	17	46484755	C	T	0.28	0.1326
OV	rs4808075	19	17390291	C	T	0.3	0.1675
OV	rs6005807	22	28934313	C	T	0.91	0.1528
PRAD	rs148773372	1	10351550	T	C	0.0282	-0.1254
PRAD	rs2847344	1	10564675	A	G	0.6909	0.0431
PRAD	rs12144211	1	16383974	T	G	0.222	0.0508
PRAD	rs12030365	1	24739220	A	T	0.3765	0.0368
PRAD	rs11247639	1	27679692	A	G	0.3072	0.0377
PRAD	rs79260005	1	33551710	A	G	0.0145	0.1575
PRAD	rs6664229	1	37898424	T	G	0.3645	0.0414
PRAD	rs656131	1	44129099	T	C	0.317	-0.0379
PRAD	rs17361950	1	46864150	T	C	0.2947	0.0401
PRAD	rs10888711	1	51397457	A	T	0.4119	0.0394
PRAD	rs534703	1	53273481	A	G	0.6607	0.0373
PRAD	rs305459	1	88193016	A	C	0.2297	0.0426
PRAD	rs12139208	1	88213014	T	C	0.3714	0.0458
PRAD	rs139767716	1	93474992	A	G	0.9881	-0.1843
PRAD	rs2797527	1	111231499	A	G	0.4842	0.0444
PRAD	rs33963971	1	119955781	A	G	0.0592	-0.0816
PRAD	rs112058376	1	149922148	A	G	0.0507	0.0908
PRAD	rs7521171	1	149998497	A	G	0.7021	0.0411
PRAD	rs4970996	1	150506589	C	G	0.7535	0.0398
PRAD	rs72656914	1	150552202	T	C	0.0404	-0.0976
PRAD	rs56174820	1	150614966	A	G	0.1869	0.0619
PRAD	rs1811698	1	150772613	T	C	0.1063	-0.0989
PRAD	rs78132593	1	150868102	A	C	0.2057	0.0678
PRAD	rs1722784	1	150961869	A	G	0.5111	-0.0353
PRAD	rs35550545	1	151000183	A	G	0.1115	-0.0582
PRAD	rs77467763	1	151537788	A	G	0.0887	0.0714
PRAD	rs10127983	1	153923276	T	C	0.3117	0.0631
PRAD	rs12726220	1	154171550	A	G	0.9495	0.0876
PRAD	rs77328013	1	154809579	T	C	0.0523	-0.0792
PRAD	rs4845698	1	154968316	A	G	0.0385	0.1041
PRAD	rs56103503	1	154980351	T	C	0.3876	0.0652
PRAD	rs112344141	1	154983036	T	G	0.9548	0.0871
PRAD	rs146564277	1	155024095	A	G	0.0301	-0.185
PRAD	rs7367758	1	155087083	T	C	0.1682	0.0472
PRAD	rs184104770	1	155690186	A	C	0.0191	0.1791
PRAD	rs2644599	1	156790906	T	C	0.759	0.0408
PRAD	rs80237341	1	157119915	C	G	0.0196	0.1425
PRAD	rs1229349	1	167644237	A	T	0.9738	0.1499
PRAD	rs74448303	1	174281895	T	C	0.0165	0.1539
PRAD	rs598098	1	179900112	A	G	0.8399	-0.0463
PRAD	rs4266836	1	183029070	T	G	0.4636	-0.0387
PRAD	rs1148764	1	184136539	A	G	0.3763	-0.0414
PRAD	rs75913335	1	200554691	T	C	0.8926	0.0575
PRAD	rs115942617	1	202741695	A	C	0.0175	-0.1468
PRAD	rs4951299	1	204032157	A	C	0.5102	0.0458
PRAD	rs2942133	1	204369875	T	G	0.2729	0.0507
PRAD	rs12036042	1	204469314	T	C	0.8028	-0.0573
PRAD	rs116308726	1	204470503	T	C	0.0146	-0.1871
PRAD	rs4245739	1	204518842	A	C	0.7379	0.0924
PRAD	rs823121	1	205724302	A	G	0.4322	-0.0472
PRAD	rs113683534	1	227332760	A	C	0.0152	0.1554
PRAD	rs12129610	1	247308857	T	C	0.9839	0.1544
PRAD	rs2198531	2	3879522	A	G	0.8677	0.053
PRAD	rs62106670	2	8597123	T	C	0.3791	0.0524
PRAD	rs73913932	2	10094526	A	G	0.9288	-0.0963
PRAD	rs532903198	2	10119375	T	C	0.9012	-0.0585
PRAD	rs2357394	2	10137119	A	G	0.2281	-0.044
PRAD	rs12619075	2	10681177	A	G	0.3231	-0.0426
PRAD	rs1990613	2	10781975	T	C	0.505	0.0676
PRAD	rs12611818	2	16024757	T	G	0.7251	0.052
PRAD	rs34367401	2	20311996	T	G	0.7396	0.0428
PRAD	rs10194607	2	20875534	T	C	0.3073	-0.0395
PRAD	rs72784331	2	20877436	A	C	0.1416	-0.0527
PRAD	rs9306894	2	20878105	A	G	0.6367	-0.0777
PRAD	rs11685478	2	37970241	A	G	0.9747	0.153
PRAD	rs10176023	2	42359876	T	C	0.7923	-0.0443
PRAD	rs150137754	2	42947563	T	C	0.0408	0.1022
PRAD	rs57498500	2	42969209	A	G	0.2976	-0.0395
PRAD	rs10184809	2	43043528	T	C	0.2339	-0.0431
PRAD	rs4952948	2	43148487	A	G	0.6098	-0.0441
PRAD	rs34561199	2	43227262	T	C	0.6244	-0.0412
PRAD	rs142267654	2	43275797	A	T	0.9888	0.2282
PRAD	rs60708318	2	43433987	A	G	0.7871	0.0534
PRAD	rs11900952	2	43514036	A	G	0.3516	-0.0551
PRAD	rs80332270	2	43629760	A	G	0.1122	-0.059
PRAD	rs7591218	2	43637998	A	G	0.3156	0.084
PRAD	rs6753358	2	43853181	T	C	0.1749	-0.073
PRAD	rs13013543	2	47417909	C	G	0.9175	-0.0666
PRAD	rs13016665	2	57995348	A	C	0.4373	0.0343
PRAD	rs79766835	2	62710273	C	G	0.0938	0.1286
PRAD	rs10189489	2	62719607	A	G	0.8505	0.062
PRAD	rs4428007	2	62724102	A	C	0.2445	-0.0435
PRAD	rs56239516	2	62859146	A	C	0.7218	-0.0615
PRAD	rs6758263	2	62909466	A	C	0.7971	0.0778
PRAD	rs74507459	2	63265068	A	G	0.9849	-0.1526
PRAD	rs6545977	2	63301164	A	G	0.5037	-0.1126
PRAD	rs114455595	2	63324512	C	G	0.0668	0.1292
PRAD	rs72821624	2	63691920	A	G	0.7477	0.0854
PRAD	rs149780284	2	63792056	T	C	0.0157	-0.1556
PRAD	rs76770207	2	63817855	C	G	0.9691	-0.1119
PRAD	rs75274505	2	63828139	T	G	0.9611	0.0953
PRAD	rs72808211	2	63982690	A	G	0.039	-0.1316
PRAD	rs7606880	2	64013428	A	G	0.0633	0.125
PRAD	rs2581047	2	64308048	T	C	0.2448	0.0398
PRAD	rs74702681	2	66652885	T	C	0.0222	0.1586
PRAD	rs10193920	2	69292262	A	G	0.0932	-0.0631
PRAD	rs72844443	2	85754182	T	C	0.0774	0.0692
PRAD	rs2028900	2	85767735	T	C	0.4418	-0.082
PRAD	rs1562322	2	85821956	T	C	0.0342	-0.1344
PRAD	rs34267211	2	85897103	A	G	0.1349	-0.0547
PRAD	rs11691517	2	111893096	T	G	0.7411	0.0635
PRAD	rs1877330	2	111906762	A	C	0.0629	0.1065
PRAD	rs59588712	2	121097525	A	G	0.9135	-0.0815
PRAD	rs35704069	2	121099348	T	C	0.7354	0.0457
PRAD	rs17806204	2	152250823	A	T	0.6492	0.0423
PRAD	rs6754648	2	169011422	A	G	0.112	-0.0537
PRAD	rs6738839	2	173286320	A	T	0.3994	-0.0567
PRAD	rs28485589	2	173303031	A	G	0.9392	0.2441
PRAD	rs1920979	2	173344474	A	G	0.6525	0.0681
PRAD	rs528991330	2	173371566	T	C	0.017	-0.3877
PRAD	rs77170493	2	173566360	T	G	0.948	0.1265
PRAD	rs145537615	2	173820907	A	T	0.9845	0.1869
PRAD	rs72896070	2	173844670	A	G	0.0677	-0.0708
PRAD	rs34925593	2	174234547	T	C	0.5183	-0.0466
PRAD	rs1829390	2	181243761	T	C	0.2799	-0.0412
PRAD	rs6730027	2	197876929	T	C	0.1651	0.0472
PRAD	rs10165231	2	201603933	T	G	0.6299	0.037
PRAD	rs10931929	2	201847886	C	G	0.601	-0.0392
PRAD	rs6754084	2	202124997	T	C	0.2676	-0.05
PRAD	rs57314858	2	208031471	T	C	0.3966	0.0401
PRAD	rs112361302	2	213873105	A	G	0.2855	0.0393
PRAD	rs4973550	2	233517701	T	G	0.5875	-0.0391
PRAD	rs11891348	2	238440449	T	G	0.7613	-0.0642
PRAD	rs867306	2	238454154	A	C	0.1238	0.0637
PRAD	rs191890374	2	241411248	T	C	0.9891	0.2186
PRAD	rs72999961	2	241525545	T	C	0.0143	0.173
PRAD	rs111896663	2	241999879	A	G	0.0511	-0.0858
PRAD	rs7580558	2	242060296	A	G	0.0659	0.0712
PRAD	rs77559646	2	242135265	A	G	0.0237	0.2492
PRAD	rs16843438	2	242137702	T	C	0.1019	0.0668
PRAD	rs77482050	2	242139600	A	G	0.0145	-0.3939
PRAD	rs57677160	2	242149010	T	C	0.255	-0.0572
PRAD	rs76832527	2	242157241	A	G	0.1719	0.0981
PRAD	rs73004368	2	242367129	A	T	0.0652	-0.0773
PRAD	rs886811	2	242397292	A	G	0.4311	-0.0449
PRAD	rs10933562	2	242471244	A	G	0.1179	0.0627
PRAD	rs13434240	3	18242353	A	C	0.3371	0.0397
PRAD	rs455814	3	18611284	A	C	0.313	-0.0426
PRAD	rs4588388	3	23154507	A	G	0.2071	0.0454
PRAD	rs4315697	3	23176672	T	G	0.7156	0.0402
PRAD	rs55754265	3	49687486	T	C	0.1329	0.0565
PRAD	rs73121401	3	64920816	T	G	0.04	-0.0943
PRAD	rs1898025	3	70875413	C	G	0.5887	0.0421
PRAD	rs78944361	3	73531822	T	C	0.9219	-0.0716
PRAD	rs62254248	3	84681980	T	G	0.7008	-0.0397
PRAD	rs9853544	3	86502957	A	G	0.3004	0.0425
PRAD	rs192874903	3	86768255	T	C	0.0119	0.164
PRAD	rs9834197	3	86991884	T	C	0.3647	-0.0514
PRAD	rs75936562	3	87021285	A	G	0.0372	-0.1016
PRAD	rs114580187	3	87033559	C	G	0.9548	-0.0968
PRAD	rs76668454	3	87126428	T	C	0.9306	-0.2014
PRAD	rs77390517	3	87161835	T	C	0.0252	-0.2037
PRAD	rs73142631	3	87176975	A	G	0.9363	0.0994
PRAD	rs17023964	3	87185759	C	G	0.4913	-0.1131
PRAD	rs532538822	3	87225543	A	G	0.0664	0.1923
PRAD	rs13070652	3	87305728	T	C	0.9546	-0.0841
PRAD	rs111428969	3	87843030	A	G	0.9831	-0.1669
PRAD	rs1283104	3	106962521	C	G	0.6212	-0.047
PRAD	rs709546	3	107074780	T	C	0.8311	-0.0473
PRAD	rs35401521	3	107217933	A	T	0.0826	-0.0771
PRAD	rs16853945	3	107603762	T	C	0.2344	-0.0418
PRAD	rs78235657	3	110930791	A	G	0.0166	-0.1849
PRAD	rs60841337	3	112928076	C	G	0.7862	0.0443
PRAD	rs55814436	3	112956865	T	C	0.2357	-0.0486
PRAD	rs1553220	3	113005755	A	T	0.8689	0.0807
PRAD	rs78215513	3	113283631	A	G	0.0453	-0.1011
PRAD	rs12629813	3	113284149	T	C	0.4371	-0.0851
PRAD	rs78384425	3	113290358	T	C	0.7499	0.0436
PRAD	rs7633372	3	127665434	A	T	0.4216	-0.0365
PRAD	rs73860799	3	127708886	A	G	0.0477	0.0835
PRAD	rs11707297	3	127933203	C	G	0.7255	-0.1013
PRAD	rs115937142	3	128023115	A	G	0.9696	0.1187
PRAD	rs2939820	3	128127643	A	G	0.2866	-0.0462
PRAD	rs76594121	3	128189391	T	G	0.9501	-0.1001
PRAD	rs4857906	3	128275459	T	C	0.2143	-0.0601
PRAD	rs79810820	3	129405672	T	C	0.1278	-0.0562
PRAD	rs2048622	3	129643667	T	C	0.8283	-0.0493
PRAD	rs6792708	3	131899812	T	C	0.2408	-0.049
PRAD	rs1379254	3	137556368	C	G	0.6156	0.0374
PRAD	rs6763927	3	141140366	A	T	0.5594	-0.0459
PRAD	rs1533939	3	142429780	A	C	0.8308	0.047
PRAD	rs13072540	3	151994174	A	C	0.5615	-0.045
PRAD	rs75550450	3	152043342	A	T	0.8969	0.0885
PRAD	rs10935955	3	153539689	A	C	0.3746	0.0348
PRAD	rs1542926	3	153561145	T	C	0.8887	-0.0545
PRAD	rs73153977	3	153659196	T	G	0.1498	-0.059
PRAD	rs4679897	3	160291896	A	G	0.4201	-0.0388
PRAD	rs142436749	3	169093100	A	G	0.9879	-0.2212
PRAD	rs10433466	3	169725844	A	C	0.3944	-0.0465
PRAD	rs6775783	3	169861358	T	C	0.6511	-0.039
PRAD	rs147943086	3	169955749	A	G	0.0314	-0.1523
PRAD	rs56005702	3	169985204	A	G	0.0433	0.0884
PRAD	rs149384763	3	170004224	A	G	0.9772	0.1299
PRAD	rs112607182	3	170027407	T	C	0.0705	0.0743
PRAD	rs186651798	3	170049914	T	C	0.9777	0.1767
PRAD	rs17826519	3	170062936	A	G	0.5701	-0.0828
PRAD	rs78416326	3	170074517	C	G	0.2062	-0.1763
PRAD	rs62293515	3	170146202	T	C	0.0704	0.0812
PRAD	rs7621787	3	170146862	A	T	0.8817	0.0533
PRAD	rs139537082	3	170181636	A	G	0.9888	0.207
PRAD	rs13092604	3	170214270	T	C	0.0669	-0.0742
PRAD	rs55722314	3	170639230	T	C	0.031	-0.1165
PRAD	rs1131535	3	172224075	T	C	0.4427	-0.0341
PRAD	rs9863632	3	172377604	A	G	0.6331	-0.0413
PRAD	rs6775727	3	192072526	A	G	0.3207	-0.0381
PRAD	rs115577843	4	16241116	A	G	0.0144	0.1627
PRAD	rs142160737	4	39569149	A	G	0.0645	0.0744
PRAD	rs115680528	4	73370871	A	C	0.0277	-0.1219
PRAD	rs56031543	4	73699144	A	G	0.8326	0.0597
PRAD	rs10009409	4	73855253	T	C	0.3108	0.0555
PRAD	rs16849150	4	73919563	A	T	0.1463	-0.0577
PRAD	rs201949072	4	74113644	A	G	0.1429	-0.0507
PRAD	rs1894292	4	74349158	A	G	0.4848	-0.062
PRAD	rs6858087	4	74370838	A	G	0.0897	0.0692
PRAD	rs116008293	4	74410319	A	G	0.9518	-0.0979
PRAD	rs17804499	4	74442349	C	G	0.0534	-0.1542
PRAD	rs9307828	4	84659390	A	G	0.7449	0.041
PRAD	rs72665823	4	89833082	A	G	0.8363	-0.0493
PRAD	rs4411948	4	94800795	T	C	0.052	-0.0995
PRAD	rs35149199	4	95354497	A	T	0.3542	-0.044
PRAD	rs12510147	4	95521863	A	G	0.3115	-0.0888
[truncated: 906 more rows]

## Sheet: Table S3
Table S3. PRS validation results
Parallel-trait (cancer PRS validation) analyses	Cancer type	PRS	log OR	P value	AUC
	BLCA	BLCA	0.581225	0.00847601	0.557741
	BRCA	BRCA	0.260134	1.8541e-13	0.609506
	BRCA ER+	BRCA ER+	0.744746	5.26582e-12	0.61698
	BRCA ER-	BRCA ER-	0.569633	0.0213558	0.579238
	COAD	COAD	0.970199	4.4379e-07	0.622662
	GBM	GBM	0.667479	0.000191779	0.58347
	HNSC	HNSC	0.636858	1.49616e-05	0.583536
	KIRC	KIRC	0.986354	7.51843e-06	0.605763
	LGG	LGG	0.933565	1.09488e-15	0.667987
	LUAD	LUAD	0.61364	0.00122082	0.56207
	LUSC	LUSC	0.64	0.00844	0.54
	OV	OV	1.06744	2.16191e-07	0.605908
	PRAD	PRAD	0.399902	3.21091e-14	0.655631
	UCEC	UCEC	0.76674	0.00193886	0.568182
Cross-trait analyses	Cancer type	PRS	log OR	P value	AUC
	BLCA	Age at menarche	-0.0516303	0.794218	0.498398
	BLCA	Age at natural menopause	0.00622399	0.950148	0.501907
	BLCA	BMI	-0.0898317	0.778831	0.496896
	BLCA	BMI (genome-wide SNPs)	-0.0752596	0.89389	0.501861
	BLCA	BRCA	0.0512383	0.340709	0.515041
	BLCA	BRCA ER-	0.200365	0.200518	0.52775
	BLCA	BRCA ER+	0.0929414	0.524308	0.509169
	BLCA	CD	-0.0520659	0.505814	0.515396
	BLCA	Cigarettes per day	-0.69377	0.342536	0.52491
	BLCA	COAD	-0.123511	0.525259	0.514818
	BLCA	Drink per week	-1.06517	0.0566529	0.540549
	BLCA	Drink per week (genome-wide SNPs)	-1.48545	0.0697993	0.531796
	BLCA	GBM	-0.340435	0.0493719	0.535569
	BLCA	HNSC	0.0508978	0.759552	0.500446
	BLCA	IBD	-0.0604866	0.447653	0.518581
	BLCA	IBD (genome-wide SNPs)	-0.194725	0.478967	0.512196
	BLCA	KIRC	0.0674945	0.742426	0.495943
	BLCA	LGG	-0.245788	0.0657281	0.537233
	BLCA	LUAD	-0.19939	0.366025	0.519565
	BLCA	LUSC	-0.0233484	0.666785	0.506978
	BLCA	OV	0.0160297	0.939111	0.496856
	BLCA	PRAD	-0.130342	0.0198406	0.56053
	BLCA	RA	-0.110933	0.0180762	0.559536
	BLCA	UC	-0.14745	0.149319	0.53489
	BLCA	UCEC	-0.359408	0.143669	0.529291
	BRCA	Age at menarche	-0.0163125	0.900414	0.505384
	BRCA	Age at natural menopause	-0.0685243	0.269111	0.514445
	BRCA	BLCA	0.135931	0.33017	0.487332
	BRCA	BMI	0.131587	0.526812	0.50703
	BRCA	BMI (genome-wide SNPs)	0.490927	0.186359	0.518264
	BRCA	BRCA ER-	0.615236	1.96651e-09	0.587058
	BRCA	BRCA ER+	0.714076	9.89933e-14	0.609929
	BRCA	CD	-0.0560493	0.275691	0.512843
	BRCA	Cigarettes per day	-1.06559	0.0308846	0.535644
	BRCA	COAD	-0.158209	0.195346	0.519285
	BRCA	Drink per week	0.46547	0.194388	0.51409
	BRCA	Drink per week (genome-wide SNPs)	0.507541	0.319379	0.489105
	BRCA	GBM	-0.0334148	0.760846	0.504016
	BRCA	HNSC	-0.0740026	0.498266	0.516808
	BRCA	IBD	0.0116191	0.827465	0.509888
	BRCA	IBD (genome-wide SNPs)	0.401284	0.0240277	0.53903
	BRCA	KIRC	-0.245936	0.0628625	0.524822
	BRCA	LGG	-0.0482914	0.559292	0.5093
	BRCA	LUAD	-0.242116	0.0927244	0.523784
	BRCA	LUSC	-0.0885376	0.0109307	0.537738
	BRCA	OV	-0.171802	0.201266	0.525066
	BRCA	PRAD	-0.0494363	0.172209	0.522809
	BRCA	RA	-0.0440939	0.151129	0.522559
	BRCA	UC	0.0256661	0.700522	0.493223
	BRCA	UCEC	0.16	0.344488	0.514295
	BRCA ER-	Age at menarche	-0.169611	0.589437	0.519534
	BRCA ER-	Age at natural menopause	0.0148066	0.919522	0.504148
	BRCA ER-	BLCA	0.293383	0.351363	0.52447
	BRCA ER-	BMI	-0.248941	0.613166	0.515438
	BRCA ER-	BMI (genome-wide SNPs)	-0.104097	0.905288	0.502678
	BRCA ER-	BRCA	0.173847	0.0361318	0.57908
	BRCA ER-	BRCA ER+	0.385325	0.0808698	0.565848
	BRCA ER-	CD	-0.124432	0.296483	0.53849
	BRCA ER-	Cigarettes per day	-1.15595	0.318967	0.541798
	BRCA ER-	COAD	0.1709	0.559953	0.518746
	BRCA ER-	Drink per week	2.3747	0.00973841	0.578292
	BRCA ER-	Drink per week (genome-wide SNPs)	2.87865	0.0251549	0.575089
	BRCA ER-	GBM	-0.1405	0.577438	0.524496
	BRCA ER-	HNSC	-0.0519339	0.839992	0.505907
	BRCA ER-	IBD	0.00300056	0.981102	0.502153
	BRCA ER-	IBD (genome-wide SNPs)	0.382945	0.362892	0.543373
	BRCA ER-	KIRC	-0.0116225	0.970267	0.506879
	BRCA ER-	LGG	-0.140638	0.470383	0.521319
	BRCA ER-	LUAD	-0.4287	0.187106	0.537177
	BRCA ER-	LUSC	-0.157687	0.0407007	0.560071
	BRCA ER-	OV	-0.0207575	0.947452	0.507876
	BRCA ER-	PRAD	-0.162797	0.0666463	0.564062
	BRCA ER-	RA	-0.108419	0.148623	0.561069
	BRCA ER-	UC	0.349209	0.0391638	0.560912
	BRCA ER-	UCEC	0.772247	0.0685943	0.566478
	BRCA ER+	Age at menarche	-0.044116	0.766578	0.508887
	BRCA ER+	Age at natural menopause	-0.0600434	0.396085	0.512564
	BRCA ER+	BLCA	0.030567	0.850073	0.498461
	BRCA ER+	BMI	-0.043046	0.856627	0.493657
	BRCA ER+	BMI (genome-wide SNPs)	0.205512	0.627094	0.506557
	BRCA ER+	BRCA	0.255631	1.20764e-10	0.608856
	BRCA ER+	BRCA ER-	0.537065	3.87243e-06	0.575212
	BRCA ER+	CD	-0.0401526	0.499466	0.49026
	BRCA ER+	Cigarettes per day	-1.15152	0.0409783	0.533893
	BRCA ER+	COAD	-0.170975	0.222811	0.522946
	BRCA ER+	Drink per week	0.0997321	0.806643	0.498509
	BRCA ER+	Drink per week (genome-wide SNPs)	0.0326378	0.955607	0.499752
	BRCA ER+	GBM	-0.113509	0.3591	0.492346
	BRCA ER+	HNSC	-0.096292	0.441354	0.520697
	BRCA ER+	IBD	0.0442803	0.47027	0.518133
	BRCA ER+	IBD (genome-wide SNPs)	0.340408	0.0911845	0.532517
	BRCA ER+	KIRC	-0.307671	0.0406271	0.528232
	BRCA ER+	LGG	-0.0793398	0.40554	0.51766
	BRCA ER+	LUAD	-0.268654	0.099995	0.52778
	BRCA ER+	LUSC	-0.0790295	0.0432456	0.532752
	BRCA ER+	OV	-0.105908	0.490363	0.519009
	BRCA ER+	PRAD	-0.0382865	0.350746	0.516987
	BRCA ER+	RA	-0.034481	0.32429	0.517334
	BRCA ER+	UC	0.112784	0.142014	0.527397
	BRCA ER+	UCEC	0.101669	0.59561	0.507854
	COAD	Age at menarche	0.247869	0.223518	0.525057
	COAD	Age at natural menopause	0.078748	0.403424	0.520484
	COAD	BLCA	0.0231247	0.915663	0.498005
	COAD	BMI	-0.161596	0.622466	0.517558
	COAD	BMI (genome-wide SNPs)	-0.240363	0.678373	0.511094
	COAD	BRCA	0.0337313	0.503535	0.510407
	COAD	BRCA ER-	0.190205	0.194247	0.528021
	COAD	BRCA ER+	0.0283113	0.838363	0.50366
	COAD	CD	-0.0116768	0.885077	0.494383
	COAD	Cigarettes per day	-0.0417714	0.954371	0.509861
	COAD	Drink per week	-0.707323	0.1716	0.474792
	COAD	Drink per week (genome-wide SNPs)	-0.995582	0.186813	0.525368
	COAD	GBM	0.0834676	0.617112	0.521021
	COAD	HNSC	-0.023137	0.886638	0.504352
	COAD	IBD	0.0963496	0.258872	0.473258
	COAD	IBD (genome-wide SNPs)	0.686899	0.00970588	0.559712
	COAD	KIRC	-0.0615342	0.760556	0.506916
	COAD	LGG	-0.0360932	0.781167	0.515422
	COAD	LUAD	0.0824431	0.700983	0.499473
	COAD	LUSC	-0.0666287	0.20965	0.521708
	COAD	OV	-0.265574	0.192585	0.530543
	COAD	PRAD	0.0506142	0.33376	0.47977
	COAD	RA	0.0309958	0.475265	0.488426
	COAD	UC	0.0507311	0.618934	0.514218
	COAD	UCEC	0.117098	0.641819	0.517436
	GBM	Age at menarche	-0.156272	0.448935	0.522814
	GBM	Age at natural menopause	0.0134655	0.889528	0.499921
	GBM	BLCA	-0.0809187	0.725533	0.515652
	GBM	BMI	0.128785	0.679309	0.51143
	GBM	BMI (genome-wide SNPs)	0.126916	0.824375	0.503097
	GBM	BRCA	-0.0742125	0.169829	0.534998
	GBM	BRCA ER-	-0.260944	0.1153	0.538061
	GBM	BRCA ER+	-0.156392	0.272789	0.527915
	GBM	CD	0.00022065	0.99799	0.499775
	GBM	Cigarettes per day	0.292301	0.699712	0.509313
	GBM	COAD	-0.169892	0.385821	0.515574
	GBM	Drink per week	-0.504718	0.372788	0.477783
	GBM	Drink per week (genome-wide SNPs)	-0.924544	0.276693	0.476138
	GBM	HNSC	0.192512	0.239492	0.527026
	GBM	IBD	-0.0985994	0.283331	0.529785
	GBM	IBD (genome-wide SNPs)	-0.484873	0.101448	0.535516
	GBM	KIRC	0.378769	0.0718214	0.540618
	GBM	LGG	0.304242	0.0273998	0.554536
	GBM	LUAD	0.369624	0.112205	0.543129
	GBM	LUSC	0.0241345	0.669844	0.516497
	GBM	OV	0.247678	0.260455	0.532408
	GBM	PRAD	-0.0640418	0.258868	0.522386
	GBM	RA	-0.0480531	0.318974	0.520269
	GBM	UC	-0.128632	0.243722	0.53251
	GBM	UCEC	0.122608	0.645452	0.498063
	GBM+LGG	Age at menarche	-0.0665888	0.622525	0.511444
	GBM+LGG	Age at natural menopause	-0.03332	0.591529	0.509896
	GBM+LGG	BLCA	-0.245671	0.0880703	0.530482
	GBM+LGG	BMI	-0.0596924	0.772516	0.50566
	GBM+LGG	BMI (genome-wide SNPs)	-0.116421	0.750773	0.494839
	GBM+LGG	BRCA	-0.084806	0.0158469	0.541263
	GBM+LGG	BRCA ER-	-0.250208	0.0159926	0.539541
	GBM+LGG	BRCA ER+	-0.200093	0.0338278	0.537952
	GBM+LGG	CD	0.0113349	0.837062	0.503654
	GBM+LGG	Cigarettes per day	-0.111997	0.814384	0.494467
	GBM+LGG	COAD	-0.269294	0.0321794	0.531288
	GBM+LGG	Drink per week	-0.235684	0.508762	0.510326
	GBM+LGG	Drink per week (genome-wide SNPs)	-0.724434	0.167018	0.479414
	GBM+LGG	GBM	0.523494	3.18558e-06	0.567635
	GBM+LGG	HNSC	0.204573	0.0551264	0.529954
	GBM+LGG	IBD	-0.0326248	0.565905	0.510861
	GBM+LGG	IBD (genome-wide SNPs)	-0.316462	0.0898904	0.522058
	GBM+LGG	KIRC	0.309977	0.0205396	0.534109
	GBM+LGG	LGG	0.737245	4.23835e-17	0.633787
	GBM+LGG	LUAD	0.137961	0.344948	0.515012
	GBM+LGG	LUSC	-0.0471005	0.190511	0.516914
	GBM+LGG	OV	0.152711	0.266836	0.520927
	GBM+LGG	PRAD	-0.0669245	0.0689662	0.526174
	GBM+LGG	RA	-0.0615026	0.0478948	0.525042
	GBM+LGG	UC	-0.0141337	0.839716	0.508369
	GBM+LGG	UCEC	-0.101566	0.553757	0.512925
	HNSC	Age at menarche	0.190549	0.280644	0.523357
	HNSC	Age at natural menopause	0.0531199	0.540662	0.492864
	HNSC	BLCA	-0.21313	0.273568	0.522599
	HNSC	BMI	0.0127831	0.964229	0.495634
	HNSC	BMI (genome-wide SNPs)	0.0920177	0.856777	0.504946
	HNSC	BRCA	-0.0243511	0.607944	0.508397
	HNSC	BRCA ER-	0.118648	0.385619	0.525731
	HNSC	BRCA ER+	-0.177312	0.174199	0.530147
	HNSC	CD	-0.0478395	0.491293	0.518118
	HNSC	Cigarettes per day	0.974223	0.114263	0.533202
	HNSC	COAD	0.0343515	0.834824	0.508285
	HNSC	Drink per week	1.14227	0.0185256	0.550352
	HNSC	Drink per week (genome-wide SNPs)	1.43718	0.0368929	0.548807
	HNSC	GBM	0.288594	0.0531509	0.551497
	HNSC	HNSC	0.636858	1.49616e-05	0.583536
	HNSC	IBD	0.010362	0.88512	0.502205
	HNSC	IBD (genome-wide SNPs)	0.293356	0.208767	0.531373
	HNSC	KIRC	-0.202104	0.257252	0.527004
	HNSC	LGG	-0.113723	0.317662	0.495255
	HNSC	LUAD	0.140827	0.477797	0.509682
	HNSC	LUSC	0.0335513	0.473127	0.492615
	HNSC	OV	0.424684	0.017999	0.54535
	HNSC	PRAD	-0.0648904	0.177046	0.526992
	HNSC	RA	-0.0094697	0.814935	0.50349
	HNSC	UC	-0.12478	0.160908	0.530301
	HNSC	UCEC	-0.381975	0.0876266	0.531047
	KIRC	Age at menarche	-0.176135	0.413595	0.527984
	KIRC	Age at natural menopause	-0.0504714	0.632948	0.51258
	KIRC	BLCA	0.425844	0.0550943	0.55007
	KIRC	BMI	0.267661	0.420697	0.515306
	KIRC	BMI (genome-wide SNPs)	1.09375	0.0788691	0.531835
	KIRC	BRCA	-0.01987	0.719461	0.496821
	KIRC	BRCA ER-	-0.0388828	0.807016	0.502298
	KIRC	BRCA ER+	-0.0621535	0.683554	0.505184
	KIRC	CD	0.0523858	0.54299	0.514157
	KIRC	Cigarettes per day	-0.478604	0.531632	0.51637
	KIRC	COAD	-0.289796	0.143084	0.524903
	KIRC	Drink per week	-0.357949	0.534422	0.514133
	KIRC	Drink per week (genome-wide SNPs)	0.518484	0.532156	0.51582
	KIRC	GBM	-0.0916949	0.60932	0.502836
	KIRC	HNSC	-0.265847	0.103056	0.545137
	KIRC	IBD	0.00777964	0.929897	0.501247
	KIRC	IBD (genome-wide SNPs)	-0.124344	0.656172	0.488441
	KIRC	KIRC	0.986354	7.51843e-06	0.605763
	KIRC	LGG	0.0804837	0.578645	0.514781
	KIRC	LUAD	0.182554	0.432937	0.513045
	KIRC	LUSC	0.00329337	0.954859	0.503032
	KIRC	OV	-0.0807079	0.708127	0.510318
	KIRC	PRAD	-0.127045	0.0280916	0.546115
	KIRC	RA	-0.0732076	0.151258	0.528779
	KIRC	UC	-0.222281	0.036664	0.545186
	KIRC	UCEC	-0.917287	0.000859606	0.582987
	LGG	Age at menarche	-0.1313	0.45522	0.528746
	LGG	Age at natural menopause	-0.100524	0.212718	0.525372
	LGG	BLCA	-0.155511	0.412822	0.519765
	LGG	BMI	-0.00808434	0.976047	0.501258
	LGG	BMI (genome-wide SNPs)	0.0882948	0.85347	0.502361
	LGG	BRCA	-0.094137	0.0405186	0.548818
	LGG	BRCA ER-	-0.224889	0.096623	0.539874
	LGG	BRCA ER+	-0.248022	0.0437572	0.548573
	LGG	CD	-0.0825567	0.250206	0.527964
	LGG	Cigarettes per day	0.119272	0.851429	0.49871
	LGG	COAD	-0.255583	0.116201	0.529159
	LGG	Drink per week	-0.283156	0.544948	0.51332
	LGG	Drink per week (genome-wide SNPs)	-1.16912	0.0850357	0.530132
	LGG	GBM	0.342483	0.014565	0.539967
	LGG	HNSC	0.144125	0.297257	0.520789
	LGG	IBD	-0.111722	0.139327	0.536413
	LGG	IBD (genome-wide SNPs)	-0.207501	0.394753	0.510332
	LGG	KIRC	0.202586	0.248313	0.521329
	LGG	LUAD	0.176208	0.348395	0.515766
	LGG	LUSC	-0.0616301	0.190252	0.524524
	LGG	OV	0.25266	0.154952	0.535337
	LGG	PRAD	-0.118926	0.0138453	0.54765
	LGG	RA	-0.0951575	0.0209913	0.539967
	LGG	UC	-0.0606297	0.510931	0.51451
	LGG	UCEC	-0.129938	0.555461	0.513788
	LUAD	Age at menarche	-0.0540757	0.754669	0.491729
	LUAD	Age at natural menopause	0.10057	0.219076	0.531754
	LUAD	BLCA	0.284903	0.122708	0.534136
	LUAD	BMI	-0.228612	0.393261	0.48754
	LUAD	BMI (genome-wide SNPs)	-0.94112	0.0528788	0.535202
	LUAD	BRCA	-0.00485637	0.913045	0.499678
	LUAD	BRCA ER-	0.125044	0.337706	0.519943
	LUAD	BRCA ER+	-0.0922492	0.445822	0.513968
	LUAD	CD	0.0289521	0.670812	0.51279
	LUAD	Cigarettes per day	1.25349	0.040635	0.533689
	LUAD	COAD	-0.0192191	0.902278	0.505302
	LUAD	Drink per week	1.34015	0.0034656	0.556891
	LUAD	Drink per week (genome-wide SNPs)	2.49538	0.000247407	0.565898
	LUAD	GBM	-0.247608	0.100492	0.527675
	LUAD	HNSC	-0.315446	0.0200353	0.54622
	LUAD	IBD	0.0230165	0.74642	0.495882
	LUAD	IBD (genome-wide SNPs)	-0.0854727	0.712676	0.511976
	LUAD	KIRC	0.0363908	0.836721	0.498945
	LUAD	LGG	-0.204795	0.0615534	0.535815
	LUAD	LUSC	0.114389	0.0101374	0.550555
	LUAD	OV	-0.283892	0.0965872	0.527614
	LUAD	PRAD	0.0158225	0.729525	0.490603
	LUAD	RA	0.0087192	0.829184	0.500045
	LUAD	UC	-0.0680662	0.437182	0.519351
	LUAD	UCEC	-0.587787	0.0075355	0.55343
	LUAD+LUSC	Age at menarche	-0.137489	0.272662	0.514365
	LUAD+LUSC	Age at natural menopause	0.0428983	0.46574	0.511999
	LUAD+LUSC	BLCA	0.111148	0.405679	0.51177
	LUAD+LUSC	BMI	-0.0206685	0.914739	0.498407
	LUAD+LUSC	BMI (genome-wide SNPs)	-0.416829	0.229441	0.514435
	LUAD+LUSC	BRCA	-0.03672	0.251013	0.518601
	LUAD+LUSC	BRCA ER-	-0.0437215	0.637146	0.510242
	LUAD+LUSC	BRCA ER+	-0.128027	0.14444	0.522151
	LUAD+LUSC	CD	0.0411633	0.404912	0.48728
	LUAD+LUSC	Cigarettes per day	1.25469	0.0053262	0.536103
	LUAD+LUSC	COAD	0.00308837	0.977909	0.502101
	LUAD+LUSC	Drink per week	0.726508	0.0252143	0.533554
	LUAD+LUSC	Drink per week (genome-wide SNPs)	1.41686	0.00274619	0.540729
	LUAD+LUSC	GBM	-0.327527	0.00168583	0.543729
	LUAD+LUSC	HNSC	-0.102364	0.294684	0.51297
	LUAD+LUSC	IBD	0.0525681	0.30326	0.511771
	LUAD+LUSC	IBD (genome-wide SNPs)	0.00842778	0.959288	0.503566
	LUAD+LUSC	KIRC	-0.169169	0.175269	0.525523
	LUAD+LUSC	LGG	-0.251995	0.00134482	0.546675
	LUAD+LUSC	LUAD	0.313924	0.0166229	0.531221
	LUAD+LUSC	LUSC	0.0815183	0.00982395	0.536109
	LUAD+LUSC	OV	-0.215781	0.0788285	0.519204
	LUAD+LUSC	PRAD	0.00763166	0.817371	0.496699
	LUAD+LUSC	RA	0.0198105	0.487766	0.492577
	LUAD+LUSC	UC	0.0414118	0.503841	0.508272
	LUAD+LUSC	UCEC	-0.153766	0.31552	0.517822
	LUSC	Age at menarche	-0.177378	0.310021	0.519244
	LUSC	Age at natural menopause	-0.0142234	0.864353	0.504234
	LUSC	BLCA	0.16281	0.386257	0.48371
	LUSC	BMI	0.303599	0.277588	0.522534
	LUSC	BMI (genome-wide SNPs)	0.615665	0.221158	0.52829
	LUSC	BRCA	-0.0866592	0.0674432	0.535556
	LUSC	BRCA ER-	-0.20833	0.127043	0.530957
	LUSC	BRCA ER+	-0.235825	0.0686428	0.536881
	LUSC	CD	0.0740806	0.289379	0.519873
	LUSC	Cigarettes per day	1.31638	0.0382295	0.538948
	LUSC	COAD	0.0421819	0.788232	0.510759
	LUSC	Drink per week	0.571177	0.21369	0.525522
	LUSC	Drink per week (genome-wide SNPs)	1.12657	0.0989181	0.52993
	LUSC	GBM	-0.21961	0.135809	0.531148
	LUSC	HNSC	-0.0903618	0.514917	0.520271
	LUSC	IBD	0.100263	0.16253	0.523641
	LUSC	IBD (genome-wide SNPs)	0.241615	0.290149	0.519291
	LUSC	KIRC	-0.218146	0.233389	0.531991
	LUSC	LGG	-0.265898	0.0162108	0.549011
	LUSC	LUAD	0.090409	0.620064	0.491296
	LUSC	OV	-0.0581231	0.749782	0.492324
	LUSC	PRAD	0.0554234	0.231075	0.524702
	LUSC	RA	0.0563171	0.153819	0.526044
	LUSC	UC	-0.0650987	0.469444	0.486911
	LUSC	UCEC	-0.394177	0.0728147	0.538723
	OV	Age at menarche	0.355839	0.0524303	0.535474
	OV	Age at natural menopause	-0.0577874	0.517738	0.506366
	OV	BLCA	-0.159531	0.414528	0.523493
	OV	BMI	-0.549136	0.063732	0.536825
	OV	BMI (genome-wide SNPs)	-0.860458	0.114928	0.533479
	OV	BRCA	-0.0436083	0.372615	0.488416
	OV	BRCA ER-	-0.0715012	0.613817	0.507226
	OV	BRCA ER+	-0.139173	0.295832	0.514828
	OV	CD	-0.0999516	0.187449	0.527554
	OV	Cigarettes per day	0.219711	0.741109	0.494147
	OV	COAD	-0.015824	0.926761	0.503606
	OV	Drink per week	-0.65589	0.199544	0.514799
	OV	Drink per week (genome-wide SNPs)	0.1337	0.862047	0.497073
	OV	GBM	-0.232762	0.151282	0.539763
	OV	HNSC	-0.284456	0.0456196	0.546761
	OV	IBD	-0.0736225	0.343094	0.521195
	OV	IBD (genome-wide SNPs)	-0.533408	0.0331772	0.542584
	OV	KIRC	-0.290646	0.120423	0.53254
	OV	LGG	-0.296785	0.0130871	0.547383
	OV	LUAD	0.1785	0.388859	0.520718
	OV	LUSC	0.0359053	0.486218	0.51506
	OV	PRAD	-0.0411789	0.416743	0.493345
	OV	RA	-0.017331	0.694672	0.50013
	OV	UC	-0.000117542	0.999026	0.502442
	OV	UCEC	-0.479092	0.0517594	0.53512
	PRAD	Age at menarche	0.211813	0.232173	0.481187
	PRAD	Age at natural menopause	0.0456746	0.593988	0.513056
	PRAD	BLCA	-0.0517602	0.790647	0.512172
	PRAD	BMI	-0.467945	0.096007	0.528344
	PRAD	BMI (genome-wide SNPs)	-0.880116	0.0843605	0.533006
	PRAD	BRCA	-0.0470891	0.321886	0.514794
	PRAD	BRCA ER-	-0.147902	0.289276	0.515481
	PRAD	BRCA ER+	-0.111676	0.390552	0.512944
	PRAD	CD	0.0575641	0.407544	0.518487
	PRAD	Cigarettes per day	0.105351	0.871612	0.498706
	PRAD	COAD	0.242739	0.150814	0.531675
	PRAD	Drink per week	-0.908468	0.0704279	0.542356
	PRAD	Drink per week (genome-wide SNPs)	-1.73772	0.0147294	0.553488
	PRAD	GBM	-0.300451	0.0438944	0.535541
	PRAD	HNSC	0.255576	0.0821975	0.540834
	PRAD	IBD	0.0384685	0.594254	0.485262
	PRAD	IBD (genome-wide SNPs)	-0.0866808	0.719312	0.505234
	PRAD	KIRC	0.153491	0.412643	0.514531
	PRAD	LGG	-0.2285	0.0386457	0.546588
	PRAD	LUAD	-0.22149	0.260395	0.524656
	PRAD	LUSC	-0.0426486	0.357268	0.519606
	PRAD	OV	-0.636908	0.00128981	0.564306
	PRAD	RA	0.298662	1.63509e-11	0.6355
	PRAD	UC	-0.096293	0.302077	0.518513
	PRAD	UCEC	-0.157254	0.475898	0.499694
	UCEC	Age at menarche	0.151145	0.42565	0.519448
	UCEC	Age at natural menopause	0.00316133	0.971504	0.503572
	UCEC	BLCA	-0.181341	0.375527	0.519111
	UCEC	BMI	0.261688	0.392052	0.518604
	UCEC	BMI (genome-wide SNPs)	0.166156	0.756912	0.506864
	UCEC	BRCA	0.0463777	0.345884	0.522303
	UCEC	BRCA ER-	0.201215	0.162157	0.540005
	UCEC	BRCA ER+	0.0717336	0.588711	0.51291
	UCEC	CD	-0.0639059	0.386682	0.487358
	UCEC	Cigarettes per day	-1.33939	0.0682837	0.540811
	UCEC	COAD	-0.192418	0.273936	0.522663
	UCEC	Drink per week	-0.637386	0.233834	0.517913
	UCEC	Drink per week (genome-wide SNPs)	-0.362411	0.630248	0.501623
	UCEC	GBM	0.203636	0.199659	0.546735
	UCEC	HNSC	-0.0535714	0.716588	0.503138
	UCEC	IBD	-0.0440588	0.570903	0.507317
	UCEC	IBD (genome-wide SNPs)	0.418951	0.0965666	0.535578
	UCEC	KIRC	0.00180399	0.992133	0.50582
	UCEC	LGG	0.106034	0.377242	0.513279
	UCEC	LUAD	-0.126344	0.549317	0.508644
	UCEC	LUSC	-0.0458208	0.386127	0.513217
	UCEC	OV	0.165999	0.368631	0.488732
	UCEC	PRAD	-0.0483155	0.336071	0.518627
	UCEC	RA	-0.0272835	0.51862	0.515335
	UCEC	UC	-0.0665267	0.494508	0.490228
Results are from unadjusted logistic models

## Sheet: Table S4
Table S4. Full association results of somatic mutations and germline PRS
Cancer type	Somatic mutation count	Germline PRS	Model type	BETA_counta	SE_countb	BETA_logisticc	SE_logisticd	P value
BLCA	SBS1	Age at menarche	Negative binomial	0.0205363	0.0438996			0.633645
BLCA	SBS1	Age at menopause	Negative binomial	-0.00975047	0.043632			0.834619
BLCA	SBS1	BLCA	Negative binomial	0.0131206	0.0435289			0.761326
BLCA	SBS1	BMI	Negative binomial	-0.00992716	0.0441927			0.830834
BLCA	SBS1	BRCA	Negative binomial	-0.00339631	0.0439203			0.939488
BLCA	SBS1	BRCA ER-	Negative binomial	-0.031385	0.0442964			0.483122
BLCA	SBS1	BRCA ER+	Negative binomial	0.0126533	0.0436304			0.775012
BLCA	SBS1	CD	Negative binomial	0.029907	0.044034			0.520426
BLCA	SBS1	Cigarettes per day	Negative binomial	-0.0864516	0.0435821			0.0465911
BLCA	SBS1	COAD	Negative binomial	0.031976	0.0446187			0.477028
BLCA	SBS1	Drink per week	Negative binomial	0.0448785	0.0438275			0.291736
BLCA	SBS1	GBM	Negative binomial	0.0305493	0.0433709			0.508197
BLCA	SBS1	HNSC	Negative binomial	-0.00751624	0.0451016			0.868733
BLCA	SBS1	IBD	Negative binomial	0.0161907	0.0437487			0.719564
BLCA	SBS1	KIRC	Negative binomial	-0.0389391	0.0438848			0.403408
BLCA	SBS1	LGG	Negative binomial	0.113129	0.0430498			0.00527114
BLCA	SBS1	LUAD	Negative binomial	0.0510962	0.0435828			0.24161
BLCA	SBS1	LUSC	Negative binomial	0.0445608	0.0441382			0.302087
BLCA	SBS1	OV	Negative binomial	0.049328	0.0441123			0.306966
BLCA	SBS1	PRAD	Negative binomial	-0.13346	0.0435616			0.00334423
BLCA	SBS1	RA	Negative binomial	-0.121609	0.0438314			0.00786893
BLCA	SBS1	UC	Negative binomial	0.0499158	0.0442517			0.272818
BLCA	SBS1	UCEC	Negative binomial	0.00484242	0.0442153			0.915458
BLCA	SBS2+SBS13	Age at menarche	Negative binomial	-0.106484	0.0669446			0.112069
BLCA	SBS2+SBS13	Age at menopause	Negative binomial	0.0853979	0.0665578			0.219342
BLCA	SBS2+SBS13	BLCA	Negative binomial	0.107891	0.0663388			0.102123
BLCA	SBS2+SBS13	BMI	Negative binomial	0.0292766	0.0675896			0.695022
BLCA	SBS2+SBS13	BRCA	Negative binomial	0.00360384	0.0670962			0.957424
BLCA	SBS2+SBS13	BRCA ER-	Negative binomial	-0.0637018	0.0676579			0.36366
BLCA	SBS2+SBS13	BRCA ER+	Negative binomial	0.0382459	0.0666428			0.567613
BLCA	SBS2+SBS13	CD	Negative binomial	0.00369199	0.0671736			0.9594
BLCA	SBS2+SBS13	Cigarettes per day	Negative binomial	-0.158778	0.0665			0.0199582
BLCA	SBS2+SBS13	COAD	Negative binomial	-0.0459677	0.06814			0.500658
BLCA	SBS2+SBS13	Drink per week	Negative binomial	-0.0250365	0.0670607			0.731627
BLCA	SBS2+SBS13	GBM	Negative binomial	0.00261902	0.0664257			0.968929
BLCA	SBS2+SBS13	HNSC	Negative binomial	0.15453	0.0685615			0.0344835
BLCA	SBS2+SBS13	IBD	Negative binomial	-0.0110289	0.0666635			0.872415
BLCA	SBS2+SBS13	KIRC	Negative binomial	-0.0349117	0.0670475			0.60702
BLCA	SBS2+SBS13	LGG	Negative binomial	0.0552122	0.0668056			0.415186
BLCA	SBS2+SBS13	LUAD	Negative binomial	-0.125733	0.0663782			0.0563957
BLCA	SBS2+SBS13	LUSC	Negative binomial	-0.0922419	0.0673992			0.165689
BLCA	SBS2+SBS13	OV	Negative binomial	0.106302	0.067308			0.144241
BLCA	SBS2+SBS13	PRAD	Negative binomial	-0.0573929	0.0673192			0.403476
BLCA	SBS2+SBS13	RA	Negative binomial	0.0240328	0.0675073			0.742529
BLCA	SBS2+SBS13	UC	Negative binomial	0.00848717	0.067513			0.900534
BLCA	SBS2+SBS13	UCEC	Negative binomial	0.0206919	0.0676268			0.750494
BLCA	SBS5	Age at menarche	Negative binomial	-0.0512142	0.0474993			0.294555
BLCA	SBS5	Age at menopause	Negative binomial	0.134154	0.0467594			0.00762182
BLCA	SBS5	BLCA	Negative binomial	0.090088	0.0469124			0.04706
BLCA	SBS5	BMI	Negative binomial	-0.0404589	0.0478318			0.406948
BLCA	SBS5	BRCA	Negative binomial	0.0176182	0.0475117			0.714743
BLCA	SBS5	BRCA ER-	Negative binomial	0.0058399	0.047972			0.906722
BLCA	SBS5	BRCA ER+	Negative binomial	0.0240492	0.0472026			0.613488
BLCA	SBS5	CD	Negative binomial	0.048838	0.0475133			0.30717
BLCA	SBS5	Cigarettes per day	Negative binomial	-0.0943539	0.0471738			0.0458919
BLCA	SBS5	COAD	Negative binomial	0.00827377	0.0482762			0.85675
BLCA	SBS5	Drink per week	Negative binomial	0.110882	0.0471922			0.0303165
BLCA	SBS5	GBM	Negative binomial	-0.00657136	0.0470454			0.888666
BLCA	SBS5	HNSC	Negative binomial	-0.00890331	0.0488583			0.859669
BLCA	SBS5	IBD	Negative binomial	0.0281742	0.047199			0.558151
BLCA	SBS5	KIRC	Negative binomial	0.0369954	0.0474705			0.443066
BLCA	SBS5	LGG	Negative binomial	0.0321659	0.0473211			0.487588
BLCA	SBS5	LUAD	Negative binomial	0.0566904	0.0471422			0.207707
BLCA	SBS5	LUSC	Negative binomial	0.0130306	0.0478553			0.773653
BLCA	SBS5	OV	Negative binomial	0.010393	0.0478003			0.839274
BLCA	SBS5	PRAD	Negative binomial	-0.0810774	0.0475134			0.0757554
BLCA	SBS5	RA	Negative binomial	-0.103041	0.0474939			0.0274205
BLCA	SBS5	UC	Negative binomial	0.0338318	0.0477862			0.490773
BLCA	SBS5	UCEC	Negative binomial	0.104085	0.0475438			0.0244959
BLCA	TSMC	Age at menarche	Negative binomial	-0.0781874	0.0426912			0.0670331
BLCA	TSMC	Age at menopause	Negative binomial	0.0777934	0.0417848			0.0697134
BLCA	TSMC	BLCA	Negative binomial	0.0823656	0.0419775			0.0449748
BLCA	TSMC	BMI	Negative binomial	0.00867619	0.0424284			0.845213
BLCA	TSMC	BRCA	Negative binomial	-0.00960654	0.0423142			0.824278
BLCA	TSMC	BRCA ER-	Negative binomial	-0.0412744	0.042615			0.350651
BLCA	TSMC	BRCA ER+	Negative binomial	0.00830112	0.0421304			0.846978
BLCA	TSMC	CD	Negative binomial	0.0290942	0.0423061			0.50522
BLCA	TSMC	Cigarettes per day	Negative binomial	-0.114642	0.0414646			0.0062931
BLCA	TSMC	COAD	Negative binomial	-0.000829914	0.0429103			0.984288
BLCA	TSMC	Drink per week	Negative binomial	0.0390307	0.0421541			0.379907
BLCA	TSMC	GBM	Negative binomial	0.000114639	0.041791			0.997796
BLCA	TSMC	HNSC	Negative binomial	0.0556854	0.0433693			0.214009
BLCA	TSMC	IBD	Negative binomial	0.00955557	0.0420961			0.825618
BLCA	TSMC	KIRC	Negative binomial	-0.0119945	0.0423912			0.774848
BLCA	TSMC	LGG	Negative binomial	0.0516855	0.0419479			0.217557
BLCA	TSMC	LUAD	Negative binomial	-0.0565907	0.0420161			0.167021
BLCA	TSMC	LUSC	Negative binomial	-0.0451789	0.0426014			0.276706
BLCA	TSMC	OV	Negative binomial	0.070628	0.042598			0.126568
BLCA	TSMC	PRAD	Negative binomial	-0.0597596	0.0423466			0.162115
BLCA	TSMC	RA	Negative binomial	-0.0347701	0.0425171			0.43729
BLCA	TSMC	UC	Negative binomial	0.017354	0.0424365			0.68752
BLCA	TSMC	UCEC	Negative binomial	0.046363	0.0424294			0.258156
BRCA	SBS1	Age at menarche	Negative binomial	0.13574	0.0331801			1.47244e-05
BRCA	SBS1	Age at menopause	Negative binomial	-0.000358809	0.033542			0.991668
BRCA	SBS1	BLCA	Negative binomial	0.0947615	0.0333653			0.00464009
BRCA	SBS1	BMI	Negative binomial	0.0256405	0.0336556			0.466757
BRCA	SBS1	BRCA	Negative binomial	-0.0377216	0.0333816			0.283751
BRCA	SBS1	BRCA ER-	Negative binomial	-0.0109115	0.0334539			0.749659
BRCA	SBS1	BRCA ER+	Negative binomial	-0.0508672	0.0333404			0.151275
BRCA	SBS1	CD	Negative binomial	0.115354	0.0331569			0.000329648
BRCA	SBS1	Cigarettes per day	Negative binomial	0.0168921	0.0337117			0.604877
BRCA	SBS1	COAD	Negative binomial	0.0490194	0.0334007			0.140484
BRCA	SBS1	Drink per week	Negative binomial	0.0446155	0.0336625			0.219957
BRCA	SBS1	GBM	Negative binomial	-0.0930401	0.0332928			0.00457569
BRCA	SBS1	HNSC	Negative binomial	-0.0703823	0.0334866			0.0189902
BRCA	SBS1	IBD	Negative binomial	0.097006	0.0333027			0.00330344
BRCA	SBS1	KIRC	Negative binomial	-0.122206	0.0332312			0.000365226
BRCA	SBS1	LGG	Negative binomial	-0.111299	0.0336211			0.00049909
BRCA	SBS1	LUAD	Negative binomial	0.121471	0.033275			0.000218054
BRCA	SBS1	LUSC	Negative binomial	0.0553491	0.0340178			0.106745
BRCA	SBS1	OV	Negative binomial	0.004497	0.0341581			0.898952
BRCA	SBS1	PRAD	Negative binomial	-0.110842	0.0335547			0.00116566
BRCA	SBS1	RA	Negative binomial	-0.110498	0.0338305			0.0018772
BRCA	SBS1	UC	Negative binomial	0.0116147	0.0335007			0.737491
BRCA	SBS1	UCEC	Negative binomial	0.0353685	0.0338436			0.316333
BRCA	SBS2+SBS13	Age at menarche	Zero-inflated negative binomial	-0.373593	0.0900288	-0.295398	0.15939	6.18185e-05
BRCA	SBS2+SBS13	Age at menopause	Zero-inflated negative binomial	0.0966263	0.0877528	-0.0247826	0.125402	0.261178
BRCA	SBS2+SBS13	BLCA	Zero-inflated negative binomial	0.146355	0.0894777	-0.0057148	0.133175	0.0848215
BRCA	SBS2+SBS13	BMI	Zero-inflated negative binomial	0.239551	0.0978102	0.191048	0.139973	0.0203232
BRCA	SBS2+SBS13	BRCA	Zero-inflated negative binomial	-0.311633	0.0756049	-0.0891002	0.129924	0.000114016
BRCA	SBS2+SBS13	BRCA ER-	Zero-inflated negative binomial	-0.222435	0.0690218	-0.118907	0.130977	0.00172275
BRCA	SBS2+SBS13	BRCA ER+	Zero-inflated negative binomial	-0.344898	0.0791211	-0.0666614	0.129768	5.08168e-05
BRCA	SBS2+SBS13	CD	Zero-inflated negative binomial	0.318388	0.0725681	0.280087	0.162906	4.42532e-05
BRCA	SBS2+SBS13	Cigarettes per day	Zero-inflated negative binomial	-0.134769	0.0986375	-0.0602933	0.139324	0.131027
BRCA	SBS2+SBS13	COAD	Zero-inflated negative binomial	0.206756	0.0942124	-0.0389282	0.133949	0.0228125
BRCA	SBS2+SBS13	Drink per week	Zero-inflated negative binomial	-0.115068	0.0915703	-0.0217652	0.133426	0.138482
BRCA	SBS2+SBS13	GBM	Zero-inflated negative binomial	0.0013443	0.0908714	0.090409	0.12616	0.427409
BRCA	SBS2+SBS13	HNSC	Zero-inflated negative binomial	-0.2755	0.0970197	-0.0322049	0.143879	0.0121737
BRCA	SBS2+SBS13	IBD	Zero-inflated negative binomial	0.369259	0.0760801	0.447175	0.194313	1.79258e-06
BRCA	SBS2+SBS13	KIRC	Zero-inflated negative binomial	-0.21952	0.0905121	0.134806	0.147068	0.00491704
BRCA	SBS2+SBS13	LGG	Zero-inflated negative binomial	-0.0558476	0.0975806	-0.123777	0.131366	0.269528
BRCA	SBS2+SBS13	LUAD	Zero-inflated negative binomial	-0.0814583	0.0854091	0.221614	0.13614	0.0377036
BRCA	SBS2+SBS13	LUSC	Zero-inflated negative binomial	0.0495736	0.088706	0.205072	0.139838	0.188737
BRCA	SBS2+SBS13	OV	Zero-inflated negative binomial	-0.082775	0.0982766	-0.0830816	0.1493	0.215048
BRCA	SBS2+SBS13	PRAD	Zero-inflated negative binomial	0.0751611	0.0879747	0.125334	0.144415	0.224745
BRCA	SBS2+SBS13	RA	Zero-inflated negative binomial	0.0189849	0.0881181	0.0179688	0.13346	0.595884
BRCA	SBS2+SBS13	UC	Zero-inflated negative binomial	0.218953	0.0802158	0.374397	0.16201	0.00163321
BRCA	SBS2+SBS13	UCEC	Zero-inflated negative binomial	-0.379247	0.0950566	-0.102246	0.140489	0.000275455
BRCA	SBS29	Age at menarche	Zero-inflated negative binomial	0.0749776	0.0648134	-0.148669	0.0933525	0.135575
BRCA	SBS29	Age at menopause	Zero-inflated negative binomial	0.0424987	0.0777186	0.14326	0.0929312	0.274926
BRCA	SBS29	BLCA	Zero-inflated negative binomial	0.131751	0.0621737	0.00794209	0.0928248	0.117227
BRCA	SBS29	BMI	Zero-inflated negative binomial	0.0208311	0.0671431	0.0218029	0.0929701	0.972357
BRCA	SBS29	BRCA	Zero-inflated negative binomial	-0.158978	0.0699533	-0.0446122	0.0924371	0.0732091
BRCA	SBS29	BRCA ER-	Zero-inflated negative binomial	-0.10879	0.0694606	-0.0189963	0.0925496	0.29269
BRCA	SBS29	BRCA ER+	Zero-inflated negative binomial	-0.172402	0.0705597	-0.0535129	0.092278	0.0492385
BRCA	SBS29	CD	Zero-inflated negative binomial	-0.0390119	0.072182	-0.027888	0.0927146	0.871571
BRCA	SBS29	Cigarettes per day	Zero-inflated negative binomial	-0.203017	0.0654057	-0.0685854	0.0936507	0.008298
BRCA	SBS29	COAD	Zero-inflated negative binomial	0.0810712	0.0739613	-0.0669052	0.0936176	0.448742
BRCA	SBS29	Drink per week	Zero-inflated negative binomial	0.103202	0.063835	-0.0476867	0.0948255	0.236536
BRCA	SBS29	GBM	Zero-inflated negative binomial	-0.0194616	0.0564525	-0.110643	0.0925347	0.494421
BRCA	SBS29	HNSC	Zero-inflated negative binomial	0.0916814	0.0677787	-0.237369	0.0944478	0.0137804
BRCA	SBS29	IBD	Zero-inflated negative binomial	-0.00378539	0.0740487	-0.118133	0.0942148	0.45305
BRCA	SBS29	KIRC	Zero-inflated negative binomial	-0.123883	0.0635225	-0.224565	0.0943503	0.0111215
BRCA	SBS29	LGG	Zero-inflated negative binomial	-0.13044	0.0716237	0.0276585	0.0941432	0.192505
BRCA	SBS29	LUAD	Zero-inflated negative binomial	-0.0317039	0.0668227	0.0515241	0.0934975	0.765503
BRCA	SBS29	LUSC	Zero-inflated negative binomial	-0.226646	0.0675769	-0.0233183	0.0948566	0.00425585
BRCA	SBS29	OV	Zero-inflated negative binomial	-0.101222	0.066045	-0.0431545	0.0945329	0.312896
BRCA	SBS29	PRAD	Zero-inflated negative binomial	0.198222	0.0671301	-0.0490118	0.0936098	0.0127096
BRCA	SBS29	RA	Zero-inflated negative binomial	0.190226	0.0679756	-0.171484	0.094684	0.00333658
BRCA	SBS29	UC	Zero-inflated negative binomial	0.10802	0.0683326	-0.171848	0.0947983	0.0509992
BRCA	SBS29	UCEC	Zero-inflated negative binomial	0.0658485	0.0637797	-0.0408786	0.093289	0.532227
BRCA	SBS3	Age at menarche	Zero-inflated negative binomial	-0.00683701	0.0557978	-0.0405145	0.0821014	0.871424
BRCA	SBS3	Age at menopause	Zero-inflated negative binomial	-0.0461603	0.0493565	0.0526312	0.0824883	0.541887
BRCA	SBS3	BLCA	Zero-inflated negative binomial	0.126194	0.050185	0.206572	0.0839295	0.00212273
BRCA	SBS3	BMI	Zero-inflated negative binomial	0.099734	0.0519124	0.0473279	0.0832452	0.139908
BRCA	SBS3	BRCA	Zero-inflated negative binomial	-0.0743818	0.0562558	-0.00484112	0.0816837	0.433295
BRCA	SBS3	BRCA ER-	Zero-inflated negative binomial	0.0184351	0.0600451	-0.0699829	0.0818162	0.661757
BRCA	SBS3	BRCA ER+	Zero-inflated negative binomial	-0.109132	0.0522748	0.0384332	0.0816716	0.111609
BRCA	SBS3	CD	Zero-inflated negative binomial	-0.103458	0.0535572	0.021965	0.0819146	0.162197
BRCA	SBS3	Cigarettes per day	Zero-inflated negative binomial	-0.0304554	0.0522887	0.0148634	0.083421	0.838035
BRCA	SBS3	COAD	Zero-inflated negative binomial	-0.0566239	0.0577728	0.0322383	0.0827649	0.549738
BRCA	SBS3	Drink per week	Zero-inflated negative binomial	-0.0151106	0.0562027	-0.0169693	0.0833835	0.999237
BRCA	SBS3	GBM	Zero-inflated negative binomial	-0.0415786	0.0497511	-0.094184	0.0819827	0.40399
BRCA	SBS3	HNSC	Zero-inflated negative binomial	-0.0205195	0.0533778	-0.056712	0.0826816	0.730729
BRCA	SBS3	IBD	Zero-inflated negative binomial	-0.0499265	0.0501757	0.0572006	0.0820256	0.505976
BRCA	SBS3	KIRC	Zero-inflated negative binomial	-0.0372942	0.050679	-0.0196888	0.0822572	0.745412
BRCA	SBS3	LGG	Zero-inflated negative binomial	0.059421	0.0524188	0.0197465	0.0828623	0.513457
BRCA	SBS3	LUAD	Zero-inflated negative binomial	-0.0399897	0.0566056	-0.00693717	0.0826537	0.819968
BRCA	SBS3	LUSC	Zero-inflated negative binomial	-0.123948	0.052565	0.0955897	0.0840754	0.0341029
BRCA	SBS3	OV	Zero-inflated negative binomial	0.0248976	0.052777	0.0364289	0.0843692	0.855739
BRCA	SBS3	PRAD	Zero-inflated negative binomial	-0.0463889	0.0589446	-0.0444763	0.0833989	0.688831
BRCA	SBS3	RA	Zero-inflated negative binomial	-0.0179059	0.057389	-0.0109183	0.0837157	0.988698
BRCA	SBS3	UC	Zero-inflated negative binomial	-0.0218974	0.0504041	0.0777363	0.0825064	0.601914
BRCA	SBS3	UCEC	Zero-inflated negative binomial	-0.000526533	0.0531084	-0.127902	0.0833294	0.302424
BRCA	SBS30	Age at menarche	Zero-inflated negative binomial	0.130588	0.0688084	-0.17372	0.0955048	0.0272061
BRCA	SBS30	Age at menopause	Zero-inflated negative binomial	0.147843	0.0677444	0.0546911	0.0944816	0.171012
BRCA	SBS30	BLCA	Zero-inflated negative binomial	-0.0344128	0.0602759	-0.0505483	0.0943855	0.707005
BRCA	SBS30	BMI	Zero-inflated negative binomial	-0.0101904	0.0680051	-0.00433815	0.0955372	0.495796
BRCA	SBS30	BRCA	Zero-inflated negative binomial	-0.0664364	0.0679123	-0.178262	0.0953493	0.103054
BRCA	SBS30	BRCA ER-	Zero-inflated negative binomial	-0.0939499	0.0674384	-0.141344	0.09491	0.118766
BRCA	SBS30	BRCA ER+	Zero-inflated negative binomial	-0.0314369	0.0695469	-0.178813	0.0955404	0.349676
BRCA	SBS30	CD	Zero-inflated negative binomial	-0.10545	0.0749795	-0.0609228	0.0941908	0.359185
BRCA	SBS30	Cigarettes per day	Zero-inflated negative binomial	-0.0446907	0.0680007	0.0440134	0.0953002	0.74366
BRCA	SBS30	COAD	Zero-inflated negative binomial	0.11279	0.0619107	0.172699	0.0944689	0.0422972
BRCA	SBS30	Drink per week	Zero-inflated negative binomial	0.125074	0.0736576	-0.0428643	0.0952011	0.303334
BRCA	SBS30	GBM	Zero-inflated negative binomial	-0.152953	0.0624223	-0.10073	0.0950678	0.0388932
BRCA	SBS30	HNSC	Zero-inflated negative binomial	0.214971	0.0595666	0.00980119	0.094943	0.00153959
BRCA	SBS30	IBD	Zero-inflated negative binomial	-0.0713919	0.0805644	0.0376834	0.0939171	0.535366
BRCA	SBS30	KIRC	Zero-inflated negative binomial	0.121422	0.0608184	0.0286457	0.09425	0.130525
BRCA	SBS30	LGG	Zero-inflated negative binomial	-0.124293	0.0705924	0.0448242	0.0965283	0.198228
BRCA	SBS30	LUAD	Zero-inflated negative binomial	-0.0429458	0.0604375	0.0516305	0.0949169	0.592781
BRCA	SBS30	LUSC	Zero-inflated negative binomial	0.0328788	0.06796	-0.000434887	0.0963212	0.814956
BRCA	SBS30	OV	Zero-inflated negative binomial	0.0782599	0.0715542	-0.0629277	0.0958292	0.408419
BRCA	SBS30	PRAD	Zero-inflated negative binomial	0.0274631	0.0644681	0.0270452	0.0956319	0.857944
BRCA	SBS30	RA	Zero-inflated negative binomial	0.0314728	0.0605182	-0.010544	0.0962295	0.921566
BRCA	SBS30	UC	Zero-inflated negative binomial	0.0541748	0.0698079	0.0510973	0.0947931	0.692951
BRCA	SBS30	UCEC	Zero-inflated negative binomial	-0.0157515	0.0629304	0.00281523	0.0955194	0.934028
BRCA	SBS5	Age at menarche	Zero-inflated negative binomial	0.115563	0.0347293	0.2889	0.145489	0.000656782
BRCA	SBS5	Age at menopause	Zero-inflated negative binomial	0.0348021	0.0374574	-0.216955	0.147577	0.197951
BRCA	SBS5	BLCA	Zero-inflated negative binomial	0.0801373	0.0373893	-0.194194	0.14637	0.0329301
BRCA	SBS5	BMI	Zero-inflated negative binomial	-0.00435438	0.0390608	-0.167919	0.145554	0.508131
BRCA	SBS5	BRCA	Zero-inflated negative binomial	-0.00644087	0.0380211	0.0431991	0.14739	0.951198
BRCA	SBS5	BRCA ER-	Zero-inflated negative binomial	0.0128289	0.0366737	0.0386789	0.149501	0.906702
BRCA	SBS5	BRCA ER+	Zero-inflated negative binomial	-0.0181191	0.0385971	0.0399103	0.145694	0.846026
BRCA	SBS5	CD	Zero-inflated negative binomial	0.114064	0.0359699	0.0545597	0.142355	0.00679459
BRCA	SBS5	Cigarettes per day	Zero-inflated negative binomial	-0.0157898	0.0349579	-0.0756429	0.14549	0.794849
BRCA	SBS5	COAD	Zero-inflated negative binomial	0.0633566	0.0350717	0.0401981	0.148008	0.191469
BRCA	SBS5	Drink per week	Zero-inflated negative binomial	0.0496076	0.0389216	0.200749	0.155602	0.215786
BRCA	SBS5	GBM	Zero-inflated negative binomial	-0.10908	0.037146	0.200518	0.152437	0.00426881
BRCA	SBS5	HNSC	Zero-inflated negative binomial	-0.0257406	0.0346346	0.291969	0.157163	0.110495
BRCA	SBS5	IBD	Zero-inflated negative binomial	0.105917	0.036419	0.0402352	0.142231	0.0158818
BRCA	SBS5	KIRC	Zero-inflated negative binomial	-0.0799305	0.0382121	-0.0170565	0.148893	0.112076
BRCA	SBS5	LGG	Zero-inflated negative binomial	-0.0823105	0.0365508	0.182047	0.144627	0.0318615
BRCA	SBS5	LUAD	Zero-inflated negative binomial	0.111315	0.0356006	0.0567757	0.146615	0.00790389
BRCA	SBS5	LUSC	Zero-inflated negative binomial	0.0920746	0.0389571	0.120849	0.151907	0.0490296
BRCA	SBS5	OV	Zero-inflated negative binomial	0.0491102	0.0377446	0.0613504	0.149628	0.402708
BRCA	SBS5	PRAD	Zero-inflated negative binomial	-0.106845	0.0345353	0.0788621	0.150402	0.00662398
BRCA	SBS5	RA	Zero-inflated negative binomial	-0.0678401	0.0359613	0.0610664	0.150844	0.148856
BRCA	SBS5	UC	Zero-inflated negative binomial	-0.00624304	0.0376812	-0.00546294	0.144415	0.975477
BRCA	SBS5	UCEC	Zero-inflated negative binomial	-0.0338117	0.0405819	-0.0580862	0.153981	0.667316
BRCA	TSMC	Age at menarche	Negative binomial	0.0521955	0.034021			0.115803
BRCA	TSMC	Age at menopause	Negative binomial	0.0596656	0.0339444			0.0921362
BRCA	TSMC	BLCA	Negative binomial	0.0970507	0.0338546			0.00473387
BRCA	TSMC	BMI	Negative binomial	0.0494048	0.0341812			0.178465
BRCA	TSMC	BRCA	Negative binomial	-0.0867692	0.0338987			0.0134525
BRCA	TSMC	BRCA ER-	Negative binomial	-0.0488663	0.0339321			0.140899
BRCA	TSMC	BRCA ER+	Negative binomial	-0.102602	0.0338559			0.00439037
BRCA	TSMC	CD	Negative binomial	0.112045	0.0337273			0.0006531
BRCA	TSMC	Cigarettes per day	Negative binomial	0.0163408	0.0341486			0.634026
BRCA	TSMC	COAD	Negative binomial	0.0459543	0.0339844			0.183456
BRCA	TSMC	Drink per week	Negative binomial	0.00202814	0.0342068			0.955025
BRCA	TSMC	GBM	Negative binomial	-0.070597	0.0338829			0.0370502
BRCA	TSMC	HNSC	Negative binomial	-0.0439424	0.0341478			0.169123
BRCA	TSMC	IBD	Negative binomial	0.118036	0.0337053			0.000476936
BRCA	TSMC	KIRC	Negative binomial	-0.118712	0.0337943			0.000608693
BRCA	TSMC	LGG	Negative binomial	-0.0832267	0.0343047			0.0180581
BRCA	TSMC	LUAD	Negative binomial	0.0447313	0.0340557			0.177121
BRCA	TSMC	LUSC	Negative binomial	0.00074556	0.0345559			0.983633
BRCA	TSMC	OV	Negative binomial	0.0389482	0.0345228			0.274814
BRCA	TSMC	PRAD	Negative binomial	-0.0611465	0.0342096			0.0689613
BRCA	TSMC	RA	Negative binomial	-0.0668669	0.0344211			0.05123
BRCA	TSMC	UC	Negative binomial	0.0521253	0.0338518			0.139398
BRCA	TSMC	UCEC	Negative binomial	-0.0343186	0.0342667			0.357943
BRCA ER-	SBS1	Age at menarche	Negative binomial	0.126225	0.102418			0.186915
BRCA ER-	SBS1	Age at menopause	Negative binomial	0.037441	0.103099			0.725854
BRCA ER-	SBS1	BLCA	Negative binomial	0.289673	0.0976446			0.0046971
BRCA ER-	SBS1	BMI	Negative binomial	0.174065	0.100667			0.105106
BRCA ER-	SBS1	BRCA	Negative binomial	-0.0989101	0.0995938			0.348984
BRCA ER-	SBS1	BRCA ER-	Negative binomial	-0.145396	0.0992594			0.1675
BRCA ER-	SBS1	BRCA ER+	Negative binomial	-0.0577345	0.0993951			0.585491
BRCA ER-	SBS1	CD	Negative binomial	0.255355	0.0989266			0.0131734
BRCA ER-	SBS1	Cigarettes per day	Negative binomial	-0.0724515	0.101756			0.43785
BRCA ER-	SBS1	COAD	Negative binomial	0.0717986	0.0998622			0.515192
BRCA ER-	SBS1	Drink per week	Negative binomial	0.229288	0.0982981			0.0438657
BRCA ER-	SBS1	GBM	Negative binomial	-0.267469	0.0979873			0.0113607
BRCA ER-	SBS1	HNSC	Negative binomial	-0.413527	0.0990116			1.98805e-06
BRCA ER-	SBS1	IBD	Negative binomial	0.325287	0.100748			0.00199419
BRCA ER-	SBS1	KIRC	Negative binomial	-0.225896	0.0991848			0.0384972
BRCA ER-	SBS1	LGG	Negative binomial	-0.238546	0.0973804			0.0087346
BRCA ER-	SBS1	LUAD	Negative binomial	-0.0498926	0.101292			0.648454
BRCA ER-	SBS1	LUSC	Negative binomial	-0.0243219	0.10089			0.827057
BRCA ER-	SBS1	OV	Negative binomial	0.014343	0.102924			0.894686
BRCA ER-	SBS1	PRAD	Negative binomial	-0.157666	0.0993656			0.143118
BRCA ER-	SBS1	RA	Negative binomial	-0.270301	0.0990248			0.0101269
BRCA ER-	SBS1	UC	Negative binomial	0.336351	0.0982172			0.00526963
BRCA ER-	SBS1	UCEC	Negative binomial	0.0744968	0.0989994			0.481451
BRCA ER-	SBS2+SBS13	Age at menarche	Zero-inflated negative binomial	-0.379391	0.125992	-0.513499	0.419292	0.0675247
BRCA ER-	SBS2+SBS13	Age at menopause	Zero-inflated negative binomial	-0.299641	0.153421	-0.342822	0.405344	0.216312
BRCA ER-	SBS2+SBS13	BLCA	Zero-inflated negative binomial	-0.127104	0.186855	-0.230643	0.545798	0.830034
BRCA ER-	SBS2+SBS13	BMI	Zero-inflated negative binomial	0.103486	0.206834	0.0051227	0.41357	0.433161
BRCA ER-	SBS2+SBS13	BRCA	Zero-inflated negative binomial	-0.398742	0.1842	2.86036	1.51523	0.000269887
BRCA ER-	SBS2+SBS13	BRCA ER-	Zero-inflated negative binomial	-0.403988	0.265458	0.113639	1.05667	0.044324
BRCA ER-	SBS2+SBS13	BRCA ER+	Zero-inflated negative binomial	-0.309799	0.192778	3.47445	1.85277	0.000172872
BRCA ER-	SBS2+SBS13	CD	Zero-inflated negative binomial	0.300851	0.127004	0.730496	0.453434	0.0328502
BRCA ER-	SBS2+SBS13	Cigarettes per day	Zero-inflated negative binomial	-0.428389	0.113095	0.00249997		0.0258227
BRCA ER-	SBS2+SBS13	COAD	Zero-inflated negative binomial	0.0870552	0.196235	1.08379	0.930864	0.10297
BRCA ER-	SBS2+SBS13	Drink per week	Zero-inflated negative binomial	-0.46737	0.148013	-0.124702	0.339258	0.0912643
BRCA ER-	SBS2+SBS13	GBM	Zero-inflated negative binomial	0.197835	0.200782	0.719925	1.07812	0.148488
BRCA ER-	SBS2+SBS13	HNSC	Zero-inflated negative binomial	-0.465559	0.166118	-0.0205413	0.380951	0.113628
BRCA ER-	SBS2+SBS13	IBD	Zero-inflated negative binomial	0.308825	0.144009	0.937793	0.42715	0.0632607
BRCA ER-	SBS2+SBS13	KIRC	Zero-inflated negative binomial	0.196553	0.247495	0.776736	0.946644	0.241031
BRCA ER-	SBS2+SBS13	LGG	Zero-inflated negative binomial	0.243621	0.173535	0.00625913	0.0863492	0.294588
BRCA ER-	SBS2+SBS13	LUAD	Zero-inflated negative binomial	-0.454788	0.161129	1.04518	0.737378	0.0046323
BRCA ER-	SBS2+SBS13	LUSC	Zero-inflated negative binomial	0.0529057	0.164831	1.01085	0.525255	0.174659
BRCA ER-	SBS2+SBS13	OV	Zero-inflated negative binomial	-0.335946	0.176421	0.879403	0.776221	0.0506549
BRCA ER-	SBS2+SBS13	PRAD	Zero-inflated negative binomial	-0.126602	0.210005	-5.35949	1.66799	0.000584543
BRCA ER-	SBS2+SBS13	RA	Zero-inflated negative binomial	-0.402841	0.183228	-2.86546	4.32287	0.0002185
BRCA ER-	SBS2+SBS13	UC	Zero-inflated negative binomial	0.484997	0.144184	0.747063	0.33674	0.00413183
BRCA ER-	SBS2+SBS13	UCEC	Zero-inflated negative binomial	0.29421	0.189351	1.25603	0.540193	0.0104042
BRCA ER-	SBS29	Age at menarche	Zero-inflated negative binomial	-0.10896	0.0831858	-0.0205146	0.224388	0.480889
BRCA ER-	SBS29	Age at menopause	Zero-inflated negative binomial	-0.0825714	0.0856389	0.467353	0.245023	0.0948918
BRCA ER-	SBS29	BLCA	Zero-inflated negative binomial	0.108009	0.0959979	0.049052	0.220934	0.542352
BRCA ER-	SBS29	BMI	Zero-inflated negative binomial	-0.00204101	0.0696301	0.0857642	0.22374	0.929813
BRCA ER-	SBS29	BRCA	Zero-inflated negative binomial	0.0870156	0.112148	0.145407	0.22259	0.612135
BRCA ER-	SBS29	BRCA ER-	Zero-inflated negative binomial	0.140648	0.0932587	0.0977614	0.218714	0.308936
BRCA ER-	SBS29	BRCA ER+	Zero-inflated negative binomial	0.0151408	0.111952	0.160747	0.225171	0.761421
BRCA ER-	SBS29	CD	Zero-inflated negative binomial	-0.0959215	0.0730464	0.0492677	0.228602	0.438149
BRCA ER-	SBS29	Cigarettes per day	Zero-inflated negative binomial	-0.135742	0.0779302	0.0990371	0.229993	0.2274
BRCA ER-	SBS29	COAD	Zero-inflated negative binomial	-0.0505901	0.0774517	-0.0300067	0.227753	0.813924
BRCA ER-	SBS29	Drink per week	Zero-inflated negative binomial	0.101914	0.0724996	-0.0487449	0.227143	0.3861
BRCA ER-	SBS29	GBM	Zero-inflated negative binomial	-0.088323	0.0661046	-0.022049	0.229278	0.426373
BRCA ER-	SBS29	HNSC	Zero-inflated negative binomial	0.0642653	0.0880986	-0.573298	0.264641	0.0554741
BRCA ER-	SBS29	IBD	Zero-inflated negative binomial	-0.164018	0.0748076	0.0600614	0.239946	0.101074
BRCA ER-	SBS29	KIRC	Zero-inflated negative binomial	-0.0502261	0.0962397	-0.135554	0.229053	0.74128
BRCA ER-	SBS29	LGG	Zero-inflated negative binomial	0.0111826	0.0610082	-0.0932158	0.223148	0.911648
BRCA ER-	SBS29	LUAD	Zero-inflated negative binomial	-0.106565	0.0705435	-0.390149	0.242349	0.094721
BRCA ER-	SBS29	LUSC	Zero-inflated negative binomial	-0.111123	0.0732126	-0.15989	0.227328	0.266579
BRCA ER-	SBS29	OV	Zero-inflated negative binomial	-0.097356	0.0803347	-0.0489691	0.230277	0.470662
BRCA ER-	SBS29	PRAD	Zero-inflated negative binomial	-0.0393249	0.0807103	-0.176263	0.231066	0.682786
BRCA ER-	SBS29	RA	Zero-inflated negative binomial	-0.0152734	0.0736847	-0.146742	0.227956	0.813006
BRCA ER-	SBS29	UC	Zero-inflated negative binomial	-0.1087	0.0630047	0.0657586	0.227502	0.231446
BRCA ER-	SBS29	UCEC	Zero-inflated negative binomial	0.0905071	0.0658069	0.0276725	0.230022	0.410061
BRCA ER-	SBS3	Age at menarche	Zero-inflated negative binomial	-0.00063893	0.0786264	0.135687	0.215777	0.858218
BRCA ER-	SBS3	Age at menopause	Zero-inflated negative binomial	-0.182375	0.0702674	-0.276975	0.217332	0.0159752
BRCA ER-	SBS3	BLCA	Zero-inflated negative binomial	0.204147	0.0648024	0.0181789	0.210019	0.0107316
BRCA ER-	SBS3	BMI	Zero-inflated negative binomial	0.00133268	0.071391	0.0278945	0.212151	0.979221
BRCA ER-	SBS3	BRCA	Zero-inflated negative binomial	-0.0965144	0.0956272	-0.210077	0.212374	0.372543
BRCA ER-	SBS3	BRCA ER-	Zero-inflated negative binomial	-0.107599	0.0966325	-0.279987	0.212754	0.231744
BRCA ER-	SBS3	BRCA ER+	Zero-inflated negative binomial	-0.0733749	0.0892986	-0.144901	0.211357	0.569786
BRCA ER-	SBS3	CD	Zero-inflated negative binomial	-0.00289633	0.0790433	-0.120763	0.216992	0.868541
BRCA ER-	SBS3	Cigarettes per day	Zero-inflated negative binomial	-0.100234	0.0748403	-0.221143	0.213027	0.25311
BRCA ER-	SBS3	COAD	Zero-inflated negative binomial	-0.192853	0.0825894	0.092431	0.21303	0.065595
BRCA ER-	SBS3	Drink per week	Zero-inflated negative binomial	0.120447	0.0784109	-0.343217	0.227947	0.0872516
BRCA ER-	SBS3	GBM	Zero-inflated negative binomial	-0.133896	0.0748273	-0.226673	0.21781	0.126186
BRCA ER-	SBS3	HNSC	Zero-inflated negative binomial	-0.241637	0.0997951	-0.159062	0.231144	0.0435963
BRCA ER-	SBS3	IBD	Zero-inflated negative binomial	0.0474213	0.0748379	-0.0734959	0.225316	0.781453
BRCA ER-	SBS3	KIRC	Zero-inflated negative binomial	0.0762116	0.072967	0.0462795	0.221782	0.581015
BRCA ER-	SBS3	LGG	Zero-inflated negative binomial	-0.0305504	0.0708852	-0.228213	0.217072	0.553817
BRCA ER-	SBS3	LUAD	Zero-inflated negative binomial	-0.0855885	0.0779251	-0.527592	0.237086	0.0397493
BRCA ER-	SBS3	LUSC	Zero-inflated negative binomial	-0.12144	0.0661603	-0.0757132	0.216583	0.186391
BRCA ER-	SBS3	OV	Zero-inflated negative binomial	-0.0321911	0.0759752	-0.0961459	0.218333	0.872714
BRCA ER-	SBS3	PRAD	Zero-inflated negative binomial	0.0241344	0.0808923	-0.358555	0.216002	0.243549
BRCA ER-	SBS3	RA	Zero-inflated negative binomial	0.00515736	0.0811524	-0.294041	0.219004	0.409103
BRCA ER-	SBS3	UC	Zero-inflated negative binomial	-0.0113275	0.0815544	0.130867	0.228041	0.899369
BRCA ER-	SBS3	UCEC	Zero-inflated negative binomial	-0.0288506	0.0761066	0.0106271	0.21158	0.918532
BRCA ER-	SBS5	Age at menarche	Zero-inflated negative binomial	0.140998	0.101882	0.780669	0.339402	0.0226774
BRCA ER-	SBS5	Age at menopause	Zero-inflated negative binomial	0.138999	0.0962767	0.189292	0.29436	0.259063
BRCA ER-	SBS5	BLCA	Zero-inflated negative binomial	0.14796	0.0946695	-0.183962	0.31628	0.229348
BRCA ER-	SBS5	BMI	Zero-inflated negative binomial	0.0657973	0.10536	-0.234269	0.31212	0.560939
BRCA ER-	SBS5	BRCA	Zero-inflated negative binomial	0.0420197	0.097484	-0.139175	0.308395	0.748624
BRCA ER-	SBS5	BRCA ER-	Zero-inflated negative binomial	-0.0184116	0.105417	-0.0367196	0.322364	0.880422
BRCA ER-	SBS5	BRCA ER+	Zero-inflated negative binomial	0.0772859	0.0947201	-0.156349	0.299864	0.645541
BRCA ER-	SBS5	CD	Zero-inflated negative binomial	0.179624	0.100636	-0.192113	0.291728	0.151479
BRCA ER-	SBS5	Cigarettes per day	Zero-inflated negative binomial	-0.112141	0.0888091	-0.0796255	0.289905	0.39859
BRCA ER-	SBS5	COAD	Zero-inflated negative binomial	0.0552718	0.0950607	0.148148	0.292455	0.672904
BRCA ER-	SBS5	Drink per week	Zero-inflated negative binomial	0.0954656	0.11435	-0.264525	0.314954	0.423601
BRCA ER-	SBS5	GBM	Zero-inflated negative binomial	-0.209766	0.106806	0.821273	0.332862	0.00446394
BRCA ER-	SBS5	HNSC	Zero-inflated negative binomial	-0.257004	0.0874952	0.698573	0.330136	0.00119371
BRCA ER-	SBS5	IBD	Zero-inflated negative binomial	0.275866	0.101785	-0.163306	0.296156	0.0265943
BRCA ER-	SBS5	KIRC	Zero-inflated negative binomial	-0.255581	0.112973	-0.319993	0.329796	0.0472605
BRCA ER-	SBS5	LGG	Zero-inflated negative binomial	-0.213655	0.0934127	1.14029	0.441842	0.000481458
BRCA ER-	SBS5	LUAD	Zero-inflated negative binomial	0.0225937	0.10334	0.168104	0.317472	0.800167
BRCA ER-	SBS5	LUSC	Zero-inflated negative binomial	0.148053	0.112192	0.15113	0.320474	0.366493
BRCA ER-	SBS5	OV	Zero-inflated negative binomial	0.0963131	0.107334	0.238984	0.309374	0.473466
BRCA ER-	SBS5	PRAD	Zero-inflated negative binomial	-0.194634	0.105144	0.326137	0.302072	0.0968125
BRCA ER-	SBS5	RA	Zero-inflated negative binomial	-0.237608	0.0982626	0.261315	0.302511	0.0411113
BRCA ER-	SBS5	UC	Zero-inflated negative binomial	0.188752	0.0968797	-0.0900169	0.321813	0.132501
BRCA ER-	SBS5	UCEC	Zero-inflated negative binomial	0.0484529	0.104878	0.100937	0.291564	0.778787
BRCA ER-	TSMC	Age at menarche	Negative binomial	-0.0333491	0.0744247			0.639512
BRCA ER-	TSMC	Age at menopause	Negative binomial	0.00966352	0.0746833			0.902364
BRCA ER-	TSMC	BLCA	Negative binomial	0.0854738	0.0736049			0.251548
BRCA ER-	TSMC	BMI	Negative binomial	0.0843549	0.0746938			0.285309
BRCA ER-	TSMC	BRCA	Negative binomial	-0.116395	0.0742815			0.11563
BRCA ER-	TSMC	BRCA ER-	Negative binomial	-0.172933	0.0731776			0.0196229
BRCA ER-	TSMC	BRCA ER+	Negative binomial	-0.0687766	0.0745983			0.354701
BRCA ER-	TSMC	CD	Negative binomial	0.199285	0.0735182			0.00572533
BRCA ER-	TSMC	Cigarettes per day	Negative binomial	-0.0150747	0.0732569			0.826451
BRCA ER-	TSMC	COAD	Negative binomial	-0.055916	0.0738379			0.458977
BRCA ER-	TSMC	Drink per week	Negative binomial	0.0428864	0.0738082			0.597875
BRCA ER-	TSMC	GBM	Negative binomial	-0.161384	0.0724088			0.0428894
BRCA ER-	TSMC	HNSC	Negative binomial	-0.3621	0.0728407			5.31271e-07
BRCA ER-	TSMC	IBD	Negative binomial	0.234721	0.0743556			0.00208472
BRCA ER-	TSMC	KIRC	Negative binomial	-0.202574	0.0747713			0.0136935
BRCA ER-	TSMC	LGG	Negative binomial	-0.195524	0.0741184			0.00849354
BRCA ER-	TSMC	LUAD	Negative binomial	0.00471446	0.074093			0.951158
BRCA ER-	TSMC	LUSC	Negative binomial	-0.033874	0.0752012			0.670558
BRCA ER-	TSMC	OV	Negative binomial	-0.0103129	0.0743997			0.890753
BRCA ER-	TSMC	PRAD	Negative binomial	-0.0558492	0.0742663			0.520974
BRCA ER-	TSMC	RA	Negative binomial	-0.183842	0.0742784			0.0315845
BRCA ER-	TSMC	UC	Negative binomial	0.284144	0.0718848			0.000215768
BRCA ER-	TSMC	UCEC	Negative binomial	0.0108098	0.0733718			0.89402
BRCA ER+	SBS1	Age at menarche	Negative binomial	0.13641	0.0344994			2.88619e-05
BRCA ER+	SBS1	Age at menopause	Negative binomial	-0.0181319	0.0351313			0.613381
BRCA ER+	SBS1	BLCA	Negative binomial	0.0526605	0.035006			0.137962
BRCA ER+	SBS1	BMI	Negative binomial	-0.0221711	0.0350607			0.547042
BRCA ER+	SBS1	BRCA	Negative binomial	-0.00216569	0.0349732			0.952963
BRCA ER+	SBS1	BRCA ER-	Negative binomial	0.0517801	0.0348698			0.144157
BRCA ER+	SBS1	BRCA ER+	Negative binomial	-0.0394874	0.0349581			0.285832
BRCA ER+	SBS1	CD	Negative binomial	0.0708778	0.0348048			0.0359845
BRCA ER+	SBS1	Cigarettes per day	Negative binomial	0.0139867	0.0353927			0.692084
BRCA ER+	SBS1	COAD	Negative binomial	0.0671975	0.0350587			0.0596122
BRCA ER+	SBS1	Drink per week	Negative binomial	-0.0463824	0.0353406			0.225266
BRCA ER+	SBS1	GBM	Negative binomial	-0.0391274	0.0347187			0.244966
BRCA ER+	SBS1	HNSC	Negative binomial	0.0819403	0.034858			0.0152994
BRCA ER+	SBS1	IBD	Negative binomial	0.0414712	0.0348689			0.226523
BRCA ER+	SBS1	KIRC	Negative binomial	-0.0806458	0.034803			0.02136
BRCA ER+	SBS1	LGG	Negative binomial	-0.0620525	0.0354226			0.0779879
BRCA ER+	SBS1	LUAD	Negative binomial	0.141047	0.0348301			4.29995e-05
BRCA ER+	SBS1	LUSC	Negative binomial	0.0723817	0.0356184			0.0413819
BRCA ER+	SBS1	OV	Negative binomial	-0.00499783	0.0355856			0.891065
BRCA ER+	SBS1	PRAD	Negative binomial	-0.0985452	0.0351114			0.00460068
BRCA ER+	SBS1	RA	Negative binomial	-0.0684103	0.0354664			0.0643579
BRCA ER+	SBS1	UC	Negative binomial	-0.0551545	0.0351098			0.120979
BRCA ER+	SBS1	UCEC	Negative binomial	-0.00789214	0.0356793			0.832342
BRCA ER+	SBS2+SBS13	Age at menarche	Zero-inflated negative binomial	-0.409366	0.138862	-0.338339	0.220467	0.0103337
BRCA ER+	SBS2+SBS13	Age at menopause	Zero-inflated negative binomial	0.201493	0.107705	0.0513522	0.137851	0.232802
BRCA ER+	SBS2+SBS13	BLCA	Zero-inflated negative binomial	0.277421	0.106876	0.15313	0.142866	0.0412956
BRCA ER+	SBS2+SBS13	BMI	Zero-inflated negative binomial	0.266726	0.129855	0.24596	0.163018	0.12176
BRCA ER+	SBS2+SBS13	BRCA	Zero-inflated negative binomial	-0.276782	0.0999939	-0.14612	0.146983	0.0279051
BRCA ER+	SBS2+SBS13	BRCA ER-	Zero-inflated negative binomial	-0.155363	0.0921645	-0.115253	0.148487	0.329402
BRCA ER+	SBS2+SBS13	BRCA ER+	Zero-inflated negative binomial	-0.336424	0.101724	-0.150653	0.14397	0.00668516
BRCA ER+	SBS2+SBS13	CD	Zero-inflated negative binomial	0.236478	0.10433	0.0359388	0.159184	0.125815
BRCA ER+	SBS2+SBS13	Cigarettes per day	Zero-inflated negative binomial	-0.073922	0.119843	-0.100438	0.153115	0.867764
BRCA ER+	SBS2+SBS13	COAD	Zero-inflated negative binomial	0.167074	0.123391	-0.128549	0.149219	0.11066
BRCA ER+	SBS2+SBS13	Drink per week	Zero-inflated negative binomial	-0.015625	0.112796	0.0111864	0.142188	0.81996
BRCA ER+	SBS2+SBS13	GBM	Zero-inflated negative binomial	-0.0446193	0.107988	0.122543	0.138444	0.76002
BRCA ER+	SBS2+SBS13	HNSC	Zero-inflated negative binomial	-0.205178	0.132697	-0.0058216	0.162429	0.35425
BRCA ER+	SBS2+SBS13	IBD	Zero-inflated negative binomial	0.279075	0.105094	0.147459	0.179973	0.0208238
BRCA ER+	SBS2+SBS13	KIRC	Zero-inflated negative binomial	-0.220086	0.110623	0.208752	0.160899	0.0121373
BRCA ER+	SBS2+SBS13	LGG	Zero-inflated negative binomial	-0.0732721	0.119209	-0.102455	0.144158	0.467974
BRCA ER+	SBS2+SBS13	LUAD	Zero-inflated negative binomial	-0.00636225	0.0990103	0.226456	0.152152	0.223172
BRCA ER+	SBS2+SBS13	LUSC	Zero-inflated negative binomial	0.0988507	0.108292	0.131367	0.158277	0.914943
BRCA ER+	SBS2+SBS13	OV	Zero-inflated negative binomial	-0.0463541	0.125797	-0.163297	0.17928	0.987233
BRCA ER+	SBS2+SBS13	PRAD	Zero-inflated negative binomial	0.0839782	0.101891	0.194788	0.148353	0.238798
BRCA ER+	SBS2+SBS13	RA	Zero-inflated negative binomial	0.0737965	0.101644	0.125148	0.144599	0.303906
BRCA ER+	SBS2+SBS13	UC	Zero-inflated negative binomial	0.0819472	0.106187	0.0989935	0.157177	0.976233
BRCA ER+	SBS2+SBS13	UCEC	Zero-inflated negative binomial	-0.515398	0.122997	-0.285709	0.184557	0.000238121
BRCA ER+	SBS29	Age at menarche	Zero-inflated negative binomial	0.134368	0.076015	-0.15964	0.107303	0.066478
BRCA ER+	SBS29	Age at menopause	Zero-inflated negative binomial	0.106679	0.0970148	0.108467	0.107563	0.353309
BRCA ER+	SBS29	BLCA	Zero-inflated negative binomial	0.160089	0.0681775	-0.0022257	0.107005	0.0727333
BRCA ER+	SBS29	BMI	Zero-inflated negative binomial	0.00231214	0.0802757	0.0188665	0.107384	0.996248
BRCA ER+	SBS29	BRCA	Zero-inflated negative binomial	-0.135427	0.0861977	-0.105587	0.106998	0.202326
BRCA ER+	SBS29	BRCA ER-	Zero-inflated negative binomial	-0.110094	0.086446	-0.075772	0.106729	0.373886
BRCA ER+	SBS29	BRCA ER+	Zero-inflated negative binomial	-0.136151	0.087179	-0.112787	0.107016	0.194872
BRCA ER+	SBS29	CD	Zero-inflated negative binomial	-0.00111831	0.0947607	-0.0334737	0.106138	0.983677
BRCA ER+	SBS29	Cigarettes per day	Zero-inflated negative binomial	-0.144859	0.0817895	-0.0643275	0.108251	0.207125
BRCA ER+	SBS29	COAD	Zero-inflated negative binomial	0.145404	0.0869462	-0.025318	0.107745	0.248573
BRCA ER+	SBS29	Drink per week	Zero-inflated negative binomial	0.0400326	0.0772012	-0.0763264	0.109469	0.69118
BRCA ER+	SBS29	GBM	Zero-inflated negative binomial	-0.0655904	0.0743359	-0.1698	0.107159	0.207564
BRCA ER+	SBS29	HNSC	Zero-inflated negative binomial	0.0371078	0.0850581	-0.224766	0.108351	0.0977215
BRCA ER+	SBS29	IBD	Zero-inflated negative binomial	0.0452761	0.092159	-0.116662	0.107911	0.473546
BRCA ER+	SBS29	KIRC	Zero-inflated negative binomial	-0.12031	0.0711616	-0.248049	0.108518	0.0220432
BRCA ER+	SBS29	LGG	Zero-inflated negative binomial	-0.165692	0.0929407	0.0103794	0.110369	0.226632
BRCA ER+	SBS29	LUAD	Zero-inflated negative binomial	0.0441621	0.0821121	0.133679	0.108575	0.446586
BRCA ER+	SBS29	LUSC	Zero-inflated negative binomial	-0.241357	0.0849753	-0.0285367	0.109614	0.0199921
BRCA ER+	SBS29	OV	Zero-inflated negative binomial	-0.105003	0.0744261	-0.0254227	0.108721	0.365047
BRCA ER+	SBS29	PRAD	Zero-inflated negative binomial	0.234553	0.0823911	-0.0332442	0.108425	0.0169475
BRCA ER+	SBS29	RA	Zero-inflated negative binomial	0.254367	0.0811959	-0.178983	0.109487	0.00171701
BRCA ER+	SBS29	UC	Zero-inflated negative binomial	0.173426	0.0835807	-0.176338	0.109696	0.0279692
BRCA ER+	SBS29	UCEC	Zero-inflated negative binomial	0.054814	0.0781519	-0.0583071	0.107672	0.694349
BRCA ER+	SBS3	Age at menarche	Zero-inflated negative binomial	-0.0394454	0.0720411	-0.0495371	0.0971827	0.771777
BRCA ER+	SBS3	Age at menopause	Zero-inflated negative binomial	0.0404377	0.060651	0.0870249	0.0982173	0.537654
BRCA ER+	SBS3	BLCA	Zero-inflated negative binomial	0.0980654	0.0691767	0.304391	0.101116	0.00406965
BRCA ER+	SBS3	BMI	Zero-inflated negative binomial	0.0932573	0.0702332	0.0751768	0.0993606	0.32754
BRCA ER+	SBS3	BRCA	Zero-inflated negative binomial	-0.0415269	0.0683951	0.0258858	0.097095	0.828761
BRCA ER+	SBS3	BRCA ER-	Zero-inflated negative binomial	0.0680466	0.0729488	-0.0212614	0.0970475	0.630097
BRCA ER+	SBS3	BRCA ER+	Zero-inflated negative binomial	-0.0912388	0.0639841	0.054431	0.0971972	0.312578
BRCA ER+	SBS3	CD	Zero-inflated negative binomial	-0.110871	0.0699751	-0.0219416	0.0969352	0.289689
BRCA ER+	SBS3	Cigarettes per day	Zero-inflated negative binomial	-0.071159	0.0738472	0.0440594	0.0994182	0.571989
BRCA ER+	SBS3	COAD	Zero-inflated negative binomial	0.0545411	0.0759406	0.00927205	0.0979685	0.77444
BRCA ER+	SBS3	Drink per week	Zero-inflated negative binomial	-0.175677	0.0732271	0.0772098	0.0988345	0.0401014
BRCA ER+	SBS3	GBM	Zero-inflated negative binomial	0.0645048	0.0679276	-0.123063	0.0968192	0.312403
BRCA ER+	SBS3	HNSC	Zero-inflated negative binomial	-0.00585401	0.0694935	-0.054167	0.0972329	0.865986
BRCA ER+	SBS3	IBD	Zero-inflated negative binomial	-0.0901788	0.0641379	0.00695271	0.0967494	0.404165
BRCA ER+	SBS3	KIRC	Zero-inflated negative binomial	-0.123427	0.0629844	-0.0452312	0.0971526	0.136261
BRCA ER+	SBS3	LGG	Zero-inflated negative binomial	0.116183	0.0729576	0.0734566	0.100098	0.237215
BRCA ER+	SBS3	LUAD	Zero-inflated negative binomial	-0.0331859	0.071759	0.0115542	0.0987052	0.892701
BRCA ER+	SBS3	LUSC	Zero-inflated negative binomial	-0.118017	0.0746671	0.125272	0.100812	0.132673
BRCA ER+	SBS3	OV	Zero-inflated negative binomial	0.0369158	0.0645177	0.0947301	0.100663	0.581738
BRCA ER+	SBS3	PRAD	Zero-inflated negative binomial	-0.0288062	0.0765487	-0.00290215	0.0991036	0.972286
BRCA ER+	SBS3	RA	Zero-inflated negative binomial	-0.00799459	0.0740109	0.0733314	0.0997468	0.760973
BRCA ER+	SBS3	UC	Zero-inflated negative binomial	-0.0351364	0.0608589	0.0309557	0.0979692	0.805543
BRCA ER+	SBS3	UCEC	Zero-inflated negative binomial	0.00583859	0.0693095	-0.146889	0.0989087	0.322586
BRCA ER+	SBS30	Age at menarche	Zero-inflated negative binomial	0.157056	0.0776084	-0.11566	0.10573	0.0502082
BRCA ER+	SBS30	Age at menopause	Zero-inflated negative binomial	0.1815	0.077389	0.109794	0.105795	0.0427918
BRCA ER+	SBS30	BLCA	Zero-inflated negative binomial	0.00812605	0.0688275	-0.0532837	0.10581	0.71155
BRCA ER+	SBS30	BMI	Zero-inflated negative binomial	0.00936124	0.0813768	-0.0625661	0.112868	0.670631
BRCA ER+	SBS30	BRCA	Zero-inflated negative binomial	-0.134357	0.0800756	-0.170577	0.106058	0.0651669
BRCA ER+	SBS30	BRCA ER-	Zero-inflated negative binomial	-0.157236	0.0775049	-0.146463	0.105384	0.0537606
BRCA ER+	SBS30	BRCA ER+	Zero-inflated negative binomial	-0.11006	0.0863873	-0.164933	0.106638	0.107822
BRCA ER+	SBS30	CD	Zero-inflated negative binomial	-0.112561	0.078703	-0.0805459	0.104369	0.230706
BRCA ER+	SBS30	Cigarettes per day	Zero-inflated negative binomial	-0.0620222	0.0752989	0.0121701	0.106265	0.557022
BRCA ER+	SBS30	COAD	Zero-inflated negative binomial	0.122072	0.0698995	0.192214	0.106824	0.0394416
BRCA ER+	SBS30	Drink per week	Zero-inflated negative binomial	0.153059	0.0830385	-0.0570357	0.106341	0.13422
BRCA ER+	SBS30	GBM	Zero-inflated negative binomial	-0.161475	0.068955	-0.0466102	0.105128	0.0538646
BRCA ER+	SBS30	HNSC	Zero-inflated negative binomial	0.222229	0.066424	0.0562496	0.105833	0.00392205
BRCA ER+	SBS30	IBD	Zero-inflated negative binomial	-0.0674193	0.0870178	0.0288341	0.10408	0.558939
BRCA ER+	SBS30	KIRC	Zero-inflated negative binomial	0.15258	0.0689917	0.115123	0.104544	0.0529058
BRCA ER+	SBS30	LGG	Zero-inflated negative binomial	-0.182207	0.0765752	0.0910391	0.109468	0.0332237
BRCA ER+	SBS30	LUAD	Zero-inflated negative binomial	-0.0298618	0.0720991	-0.0557543	0.106455	0.652476
BRCA ER+	SBS30	LUSC	Zero-inflated negative binomial	0.01352	0.0801202	-0.0527125	0.108374	0.701092
BRCA ER+	SBS30	OV	Zero-inflated negative binomial	0.0712887	0.0820306	-0.0914449	0.107652	0.464225
BRCA ER+	SBS30	PRAD	Zero-inflated negative binomial	0.0713031	0.0771674	0.0126595	0.106887	0.6251
BRCA ER+	SBS30	RA	Zero-inflated negative binomial	0.0599287	0.0726219	-0.0398044	0.107639	0.523963
BRCA ER+	SBS30	UC	Zero-inflated negative binomial	0.0606936	0.0795523	0.0716476	0.106198	0.496313
BRCA ER+	SBS30	UCEC	Zero-inflated negative binomial	-0.0599525	0.0765604	0.048526	0.10692	0.522509
BRCA ER+	SBS5	Age at menarche	Negative binomial	0.10618	0.0447601			0.0119063
BRCA ER+	SBS5	Age at menopause	Negative binomial	0.0221817	0.0451574			0.639721
BRCA ER+	SBS5	BLCA	Negative binomial	0.108827	0.0448151			0.0203507
BRCA ER+	SBS5	BMI	Negative binomial	-0.0182279	0.0450262			0.699884
BRCA ER+	SBS5	BRCA	Negative binomial	-0.0149464	0.0449803			0.750483
BRCA ER+	SBS5	BRCA ER-	Negative binomial	0.0240426	0.0449138			0.5869
BRCA ER+	SBS5	BRCA ER+	Negative binomial	-0.041366	0.0449761			0.389381
BRCA ER+	SBS5	CD	Negative binomial	0.0501447	0.0447193			0.269741
BRCA ER+	SBS5	Cigarettes per day	Negative binomial	0.0137879	0.045383			0.766424
BRCA ER+	SBS5	COAD	Negative binomial	0.0722429	0.0450769			0.1094
BRCA ER+	SBS5	Drink per week	Negative binomial	-0.0360128	0.0454937			0.445838
BRCA ER+	SBS5	GBM	Negative binomial	-0.0964147	0.0445862			0.0330494
BRCA ER+	SBS5	HNSC	Negative binomial	0.0722659	0.045015			0.111037
BRCA ER+	SBS5	IBD	Negative binomial	0.0304509	0.0447681			0.503987
BRCA ER+	SBS5	KIRC	Negative binomial	-0.0660853	0.0448351			0.147159
BRCA ER+	SBS5	LGG	Negative binomial	-0.0109888	0.0456224			0.816926
BRCA ER+	SBS5	LUAD	Negative binomial	0.0930244	0.0451942			0.0374866
BRCA ER+	SBS5	LUSC	Negative binomial	0.0811756	0.0458028			0.0833942
BRCA ER+	SBS5	OV	Negative binomial	-0.0154747	0.0456968			0.739383
BRCA ER+	SBS5	PRAD	Negative binomial	-0.0703776	0.0453643			0.0881367
BRCA ER+	SBS5	RA	Negative binomial	-0.0256686	0.0456944			0.554207
BRCA ER+	SBS5	UC	Negative binomial	-0.0764822	0.045098			0.100282
BRCA ER+	SBS5	UCEC	Negative binomial	-0.0723839	0.0457785			0.145806
BRCA ER+	TSMC	Age at menarche	Negative binomial	0.0850212	0.0381472			0.026542
BRCA ER+	TSMC	Age at menopause	Negative binomial	0.0689615	0.0382759			0.0875149
BRCA ER+	TSMC	BLCA	Negative binomial	0.109691	0.038017			0.00492548
BRCA ER+	TSMC	BMI	Negative binomial	0.0378144	0.0383894			0.358168
BRCA ER+	TSMC	BRCA	Negative binomial	-0.0674334	0.0382872			0.0976669
BRCA ER+	TSMC	BRCA ER-	Negative binomial	-0.011989	0.0382468			0.751552
BRCA ER+	TSMC	BRCA ER+	Negative binomial	-0.100052	0.0382536			0.0167211
BRCA ER+	TSMC	CD	Negative binomial	0.0707493	0.0380973			0.0662533
BRCA ER+	TSMC	Cigarettes per day	Negative binomial	0.0215251	0.0386433			0.604788
BRCA ER+	TSMC	COAD	Negative binomial	0.041738	0.0384409			0.304385
BRCA ER+	TSMC	Drink per week	Negative binomial	-0.0393775	0.0386551			0.329393
BRCA ER+	TSMC	GBM	Negative binomial	-0.0367581	0.0380901			0.337428
BRCA ER+	TSMC	HNSC	Negative binomial	0.0572926	0.0383112			0.129698
BRCA ER+	TSMC	IBD	Negative binomial	0.0666962	0.038038			0.0854385
BRCA ER+	TSMC	KIRC	Negative binomial	-0.119871	0.0379225			0.00171407
BRCA ER+	TSMC	LGG	Negative binomial	-0.0204786	0.0387811			0.616715
BRCA ER+	TSMC	LUAD	Negative binomial	0.0573601	0.0384995			0.120602
BRCA ER+	TSMC	LUSC	Negative binomial	0.0176054	0.0389964			0.666734
BRCA ER+	TSMC	OV	Negative binomial	0.019113	0.0388314			0.635986
BRCA ER+	TSMC	PRAD	Negative binomial	-0.0278585	0.0386916			0.4475
BRCA ER+	TSMC	RA	Negative binomial	-0.021134	0.0388882			0.570733
BRCA ER+	TSMC	UC	Negative binomial	-0.0175754	0.0382204			0.657813
BRCA ER+	TSMC	UCEC	Negative binomial	-0.064283	0.0387844			0.129837
COAD	SBS1	Age at menarche	Negative binomial	0.0214205	0.0592561			0.718674
COAD	SBS1	Age at menopause	Negative binomial	-0.0473754	0.0602428			0.453196
COAD	SBS1	BLCA	Negative binomial	0.0861976	0.0585067			0.137357
COAD	SBS1	BMI	Negative binomial	0.157118	0.0593101			0.0156962
COAD	SBS1	BRCA	Negative binomial	-0.182332	0.0604559			0.00759242
COAD	SBS1	BRCA ER-	Negative binomial	-0.0746494	0.0599407			0.243642
COAD	SBS1	BRCA ER+	Negative binomial	-0.236341	0.0603557			0.000603148
COAD	SBS1	CD	Negative binomial	-0.0346305	0.0611706			0.577489
COAD	SBS1	Cigarettes per day	Negative binomial	-0.239513	0.0585881			1.70718e-05
COAD	SBS1	COAD	Negative binomial	-0.155516	0.0585893			0.00799633
COAD	SBS1	Drink per week	Negative binomial	0.0434421	0.0624088			0.481713
COAD	SBS1	GBM	Negative binomial	-0.0673171	0.0591797			0.24714
COAD	SBS1	HNSC	Negative binomial	-0.239212	0.0593349			0.000113285
COAD	SBS1	IBD	Negative binomial	-0.0391369	0.0594314			0.514998
COAD	SBS1	KIRC	Negative binomial	-0.0147578	0.0604216			0.816517
COAD	SBS1	LGG	Negative binomial	0.0204921	0.0606248			0.737166
COAD	SBS1	LUAD	Negative binomial	0.0346298	0.0602722			0.612726
COAD	SBS1	LUSC	Negative binomial	-0.0480925	0.0596455			0.443418
COAD	SBS1	OV	Negative binomial	-0.0982208	0.0590914			0.107162
COAD	SBS1	PRAD	Negative binomial	-0.0792591	0.0592786			0.205698
COAD	SBS1	RA	Negative binomial	-0.0995731	0.0593813			0.126613
COAD	SBS1	UC	Negative binomial	0.0539872	0.0595273			0.381796
COAD	SBS1	UCEC	Negative binomial	0.0684166	0.06067			0.275675
COAD	SBS40	Age at menarche	Zero-inflated negative binomial	-0.0216479	0.0404257	-0.16362	0.124601	0.362258
COAD	SBS40	Age at menopause	Zero-inflated negative binomial	-0.0813702	0.04196	-0.00409184	0.12606	0.16181
COAD	SBS40	BLCA	Zero-inflated negative binomial	-0.0805037	0.0429791	0.0779028	0.123037	0.146962
COAD	SBS40	BMI	Zero-inflated negative binomial	0.0310597	0.0428504	0.108094	0.125058	0.522785
COAD	SBS40	BRCA	Zero-inflated negative binomial	0.00362047	0.0414809	-0.0466685	0.127894	0.931003
COAD	SBS40	BRCA ER-	Zero-inflated negative binomial	-0.00231142	0.0424236	0.000615221	0.125787	0.99557
COAD	SBS40	BRCA ER+	Zero-inflated negative binomial	0.00609288	0.0413397	-0.075554	0.128602	0.833097
COAD	SBS40	CD	Zero-inflated negative binomial	0.0408414	0.0448999	0.103909	0.127479	0.474592
COAD	SBS40	Cigarettes per day	Zero-inflated negative binomial	0.00908338	0.0460651	0.0448319	0.125066	0.922532
COAD	SBS40	COAD	Zero-inflated negative binomial	-0.0175207	0.0492133	0.147248	0.124618	0.466504
COAD	SBS40	Drink per week	Zero-inflated negative binomial	-0.00990451	0.0431678	0.0452778	0.130924	0.917569
COAD	SBS40	GBM	Zero-inflated negative binomial	-0.02565	0.0382247	-0.130135	0.124089	0.461008
COAD	SBS40	HNSC	Zero-inflated negative binomial	-0.0419644	0.0419165	-0.16671	0.128217	0.255919
COAD	SBS40	IBD	Zero-inflated negative binomial	0.0746162	0.042455	0.0436019	0.123662	0.227609
COAD	SBS40	KIRC	Zero-inflated negative binomial	-0.00184299	0.0423082	-0.0791773	0.126566	0.843011
COAD	SBS40	LGG	Zero-inflated negative binomial	-0.057966	0.0418373	-0.159402	0.12662	0.17283
COAD	SBS40	LUAD	Zero-inflated negative binomial	0.0291575	0.0482136	-0.0762169	0.125855	0.728415
COAD	SBS40	LUSC	Zero-inflated negative binomial	0.00499196	0.0416478	0.0677647	0.124935	0.87002
COAD	SBS40	OV	Zero-inflated negative binomial	0.0185558	0.0455044	-0.075769	0.123499	0.796848
COAD	SBS40	PRAD	Zero-inflated negative binomial	-0.030686	0.0401302	0.0153033	0.124777	0.8168
COAD	SBS40	RA	Zero-inflated negative binomial	-0.0291934	0.038878	-0.0711735	0.12545	0.663868
COAD	SBS40	UC	Zero-inflated negative binomial	0.0391432	0.042731	0.0945335	0.124275	0.4966
COAD	SBS40	UCEC	Zero-inflated negative binomial	-0.0635724	0.0432717	0.0830971	0.127499	0.27518
COAD	SBS5	Age at menarche	Zero-inflated negative binomial	0.165168	0.0873895	0.06897	0.373459	0.10449
COAD	SBS5	Age at menopause	Zero-inflated negative binomial	-0.0104801	0.097827	0.409279	0.566393	0.309665
COAD	SBS5	BLCA	Zero-inflated negative binomial	0.0575282	0.0803176	-0.541767	0.323094	0.0694236
COAD	SBS5	BMI	Zero-inflated negative binomial	0.0321249	0.112425	0.358524	0.282418	0.265987
COAD	SBS5	BRCA	Zero-inflated negative binomial	-0.227704	0.109499	-0.184933	0.323688	0.074181
COAD	SBS5	BRCA ER-	Zero-inflated negative binomial	-0.194522	0.101565	-0.217966	0.303587	0.082436
COAD	SBS5	BRCA ER+	Zero-inflated negative binomial	-0.223127	0.113013	-0.141827	0.327966	0.0891374
COAD	SBS5	CD	Zero-inflated negative binomial	0.0342835	0.084747	0.222171	0.29962	0.313957
COAD	SBS5	Cigarettes per day	Zero-inflated negative binomial	-0.00402504	0.0791255	-0.0618546	0.281648	0.439688
COAD	SBS5	COAD	Zero-inflated negative binomial	-0.128382	0.0864265	-0.515823	0.399104	0.0453626
COAD	SBS5	Drink per week	Zero-inflated negative binomial	0.00928437	0.0788312	-0.153533	0.313382	0.646966
COAD	SBS5	GBM	Zero-inflated negative binomial	-0.0250038	0.0880584	0.315994	0.296518	0.405769
COAD	SBS5	HNSC	Zero-inflated negative binomial	-0.265211	0.0905356	0.508635	0.34172	0.00123905
COAD	SBS5	IBD	Zero-inflated negative binomial	0.0742389	0.0851631	0.466964	0.277271	0.081461
COAD	SBS5	KIRC	Zero-inflated negative binomial	-0.0277997	0.107641	-0.131136	0.369495	0.435023
COAD	SBS5	LGG	Zero-inflated negative binomial	-0.0740546	0.0996306	0.0525472	0.441177	0.285037
COAD	SBS5	LUAD	Zero-inflated negative binomial	0.146184	0.0942197	0.0399984	0.308378	0.167936
COAD	SBS5	LUSC	Zero-inflated negative binomial	0.0219174	0.0933852	0.126304	0.280973	0.683602
COAD	SBS5	OV	Zero-inflated negative binomial	-0.094729	0.0832218	-0.060897	0.30858	0.218881
COAD	SBS5	PRAD	Zero-inflated negative binomial	-0.0214409	0.0929943	0.20032	0.376686	0.398502
COAD	SBS5	RA	Zero-inflated negative binomial	-0.150259	0.101587	-0.0649586	0.356002	0.180395
COAD	SBS5	UC	Zero-inflated negative binomial	0.137405	0.0923421	0.147488	0.277316	0.131378
COAD	SBS5	UCEC	Zero-inflated negative binomial	0.121282	0.0878663	-0.101667	0.313287	0.177985
COAD	TSMC	Age at menarche	Negative binomial	0.0721052	0.0622578			0.23891
COAD	TSMC	Age at menopause	Negative binomial	-0.0620276	0.063584			0.3386
COAD	TSMC	BLCA	Negative binomial	0.0641015	0.061929			0.257528
COAD	TSMC	BMI	Negative binomial	0.0819197	0.0627091			0.264464
COAD	TSMC	BRCA	Negative binomial	-0.141733	0.0640794			0.0547856
COAD	TSMC	BRCA ER-	Negative binomial	-0.108411	0.0633435			0.116524
COAD	TSMC	BRCA ER+	Negative binomial	-0.140042	0.0642877			0.0553834
COAD	TSMC	CD	Negative binomial	0.0213892	0.0644991			0.724062
COAD	TSMC	Cigarettes per day	Negative binomial	-0.00375412	0.0631975			0.94511
COAD	TSMC	COAD	Negative binomial	-0.124162	0.061764			0.037977
COAD	TSMC	Drink per week	Negative binomial	-0.0144525	0.0650648			0.806531
COAD	TSMC	GBM	Negative binomial	-0.0629664	0.0625239			0.294461
COAD	TSMC	HNSC	Negative binomial	-0.283199	0.0621232			1.70728e-05
COAD	TSMC	IBD	Negative binomial	0.00275969	0.0625468			0.963954
COAD	TSMC	KIRC	Negative binomial	-0.0255023	0.0634017			0.723343
COAD	TSMC	LGG	Negative binomial	-0.0794004	0.0641384			0.221011
COAD	TSMC	LUAD	Negative binomial	0.115666	0.0630469			0.0788494
COAD	TSMC	LUSC	Negative binomial	-0.039821	0.0624855			0.550781
COAD	TSMC	OV	Negative binomial	-0.0421754	0.0623983			0.495568
COAD	TSMC	PRAD	Negative binomial	-0.0454953	0.0626656			0.493914
COAD	TSMC	RA	Negative binomial	-0.126676	0.0626337			0.0699507
COAD	TSMC	UC	Negative binomial	0.0816692	0.062537			0.208026
COAD	TSMC	UCEC	Negative binomial	0.124087	0.0640928			0.042093
GBM	SBS1	Age at menarche	Negative binomial	0.0355461	0.0478228			0.455344
GBM	SBS1	Age at menopause	Negative binomial	-0.0404005	0.0474693			0.414013
GBM	SBS1	BLCA	Negative binomial	0.0630062	0.0470455			0.200141
GBM	SBS1	BMI	Negative binomial	-0.147424	0.0472948			0.00189718
GBM	SBS1	BRCA	Negative binomial	0.0697075	0.0479645			0.131147
GBM	SBS1	BRCA ER-	Negative binomial	0.109731	0.0475587			0.0177216
GBM	SBS1	BRCA ER+	Negative binomial	0.0414813	0.0479383			0.375948
GBM	SBS1	CD	Negative binomial	0.0536834	0.0485565			0.266898
GBM	SBS1	Cigarettes per day	Negative binomial	0.00782542	0.0477321			0.874803
GBM	SBS1	COAD	Negative binomial	-0.10751	0.0471184			0.0252805
GBM	SBS1	Drink per week	Negative binomial	-0.0526643	0.0486142			0.284051
GBM	SBS1	GBM	Negative binomial	0.096874	0.0480449			0.0550553
GBM	SBS1	HNSC	Negative binomial	0.106427	0.0483605			0.0462245
GBM	SBS1	IBD	Negative binomial	0.0907973	0.047226			0.0531119
GBM	SBS1	KIRC	Negative binomial	-0.126377	0.0473009			0.0141336
GBM	SBS1	LGG	Negative binomial	-0.0274031	0.0492133			0.573001
GBM	SBS1	LUAD	Negative binomial	-0.13014	0.0469509			0.00764527
GBM	SBS1	LUSC	Negative binomial	-0.10617	0.0471309			0.0344927
GBM	SBS1	OV	Negative binomial	0.189706	0.0458973			1.97101e-05
GBM	SBS1	PRAD	Negative binomial	0.0622917	0.0480128			0.214046
GBM	SBS1	RA	Negative binomial	0.076274	0.0476782			0.120322
GBM	SBS1	UC	Negative binomial	0.0161315	0.0476527			0.731284
GBM	SBS1	UCEC	Negative binomial	-0.0681012	0.047489			0.17176
GBM	SBS40	Age at menarche	Zero-inflated negative binomial	0.0898081	0.0530351	0.105545	0.148879	0.199842
GBM	SBS40	Age at menopause	Zero-inflated negative binomial	0.0650467	0.0524365	-0.00816113	0.145721	0.464806
GBM	SBS40	BLCA	Zero-inflated negative binomial	-0.0367164	0.0527126	0.0327113	0.145401	0.763193
GBM	SBS40	BMI	Zero-inflated negative binomial	-0.0532883	0.0577499	-0.144787	0.14722	0.404071
GBM	SBS40	BRCA	Zero-inflated negative binomial	0.0341338	0.0596952	-0.0398708	0.14946	0.823927
GBM	SBS40	BRCA ER-	Zero-inflated negative binomial	-0.00150167	0.0606235	0.0410892	0.147595	0.98494
GBM	SBS40	BRCA ER+	Zero-inflated negative binomial	0.0478345	0.0581568	-0.0835074	0.150201	0.618457
GBM	SBS40	CD	Zero-inflated negative binomial	-0.0467783	0.0577417	-0.109475	0.147186	0.559668
GBM	SBS40	Cigarettes per day	Zero-inflated negative binomial	-0.111456	0.0557528	-0.144613	0.14832	0.0897447
GBM	SBS40	COAD	Zero-inflated negative binomial	-0.0257935	0.0540074	-0.0200641	0.144581	0.898543
GBM	SBS40	Drink per week	Zero-inflated negative binomial	0.00748725	0.0529955	-0.0416404	0.151072	0.970453
GBM	SBS40	GBM	Zero-inflated negative binomial	-0.0413034	0.0602866	0.208388	0.148466	0.287249
GBM	SBS40	HNSC	Zero-inflated negative binomial	-0.104917	0.055377	0.0440603	0.149169	0.159655
GBM	SBS40	IBD	Zero-inflated negative binomial	-0.0480335	0.056302	-0.235498	0.146033	0.188117
GBM	SBS40	KIRC	Zero-inflated negative binomial	-0.00489156	0.0538356	0.0801914	0.146984	0.861753
GBM	SBS40	LGG	Zero-inflated negative binomial	0.21191	0.0603997	0.104018	0.149902	0.00181531
GBM	SBS40	LUAD	Zero-inflated negative binomial	-0.108763	0.0497556	-0.151397	0.149237	0.0571399
GBM	SBS40	LUSC	Zero-inflated negative binomial	-0.00707446	0.0495094	-0.0586972	0.149374	0.959695
GBM	SBS40	OV	Zero-inflated negative binomial	0.0888247	0.0593388	-0.219463	0.150581	0.112212
GBM	SBS40	PRAD	Zero-inflated negative binomial	0.11317	0.0567215	0.0451898	0.148425	0.160661
GBM	SBS40	RA	Zero-inflated negative binomial	0.123956	0.0539042	0.0497986	0.146598	0.0731634
GBM	SBS40	UC	Zero-inflated negative binomial	0.0811296	0.0558623	-0.165186	0.147992	0.180906
GBM	SBS40	UCEC	Zero-inflated negative binomial	0.104104	0.0560289	-0.167784	0.149152	0.0973557
GBM	SBS5	Age at menarche	Zero-inflated negative binomial	-0.136407	0.11943	-0.286049	0.149564	0.074499
GBM	SBS5	Age at menopause	Zero-inflated negative binomial	0.190864	0.120072	0.0632873	0.151738	0.215028
GBM	SBS5	BLCA	Zero-inflated negative binomial	-0.156621	0.110385	0.0162185	0.146758	0.409839
GBM	SBS5	BMI	Zero-inflated negative binomial	-0.204998	0.10846	-0.0543188	0.149139	0.144945
GBM	SBS5	BRCA	Zero-inflated negative binomial	-0.163417	0.106304	0.0346781	0.149321	0.264379
GBM	SBS5	BRCA ER-	Zero-inflated negative binomial	-0.116458	0.114183	-0.011827	0.152198	0.584983
GBM	SBS5	BRCA ER+	Zero-inflated negative binomial	-0.173958	0.105539	0.0579295	0.147139	0.222696
GBM	SBS5	CD	Zero-inflated negative binomial	-0.12144	0.114653	-0.133396	0.150515	0.344083
GBM	SBS5	Cigarettes per day	Zero-inflated negative binomial	0.0161523	0.108387	0.270897	0.158594	0.250532
GBM	SBS5	COAD	Zero-inflated negative binomial	0.101353	0.0964527	0.0650189	0.144273	0.613326
GBM	SBS5	Drink per week	Zero-inflated negative binomial	0.276126	0.114499	0.184591	0.166162	0.0463578
GBM	SBS5	GBM	Zero-inflated negative binomial	0.198525	0.119248	0.0578032	0.144458	0.2545
GBM	SBS5	HNSC	Zero-inflated negative binomial	-0.0624791	0.116536	-0.192932	0.149416	0.489313
GBM	SBS5	IBD	Zero-inflated negative binomial	-0.183912	0.115351	-0.0548427	0.146788	0.296905
GBM	SBS5	KIRC	Zero-inflated negative binomial	-0.167155	0.123184	-0.15298	0.154761	0.275473
GBM	SBS5	LGG	Zero-inflated negative binomial	0.0316777	0.106712	-0.134341	0.147122	0.659559
GBM	SBS5	LUAD	Zero-inflated negative binomial	-0.366479	0.11266	0.187302	0.14829	0.00149562
GBM	SBS5	LUSC	Zero-inflated negative binomial	-0.0836063	0.120928	0.106798	0.150253	0.511658
GBM	SBS5	OV	Zero-inflated negative binomial	0.0584334	0.130973	0.281185	0.157415	0.205012
GBM	SBS5	PRAD	Zero-inflated negative binomial	0.00315391	0.109069	-0.118775	0.148179	0.600381
GBM	SBS5	RA	Zero-inflated negative binomial	-0.0334358	0.110768	-0.148051	0.149993	0.566222
GBM	SBS5	UC	Zero-inflated negative binomial	-0.0609845	0.112163	0.0259665	0.146568	0.824868
GBM	SBS5	UCEC	Zero-inflated negative binomial	0.00924405	0.117903	0.285297	0.149351	0.1528
GBM	TSMC	Age at menarche	Negative binomial	0.147108	0.0559363			0.00981256
GBM	TSMC	Age at menopause	Negative binomial	0.0829658	0.0562398			0.133977
GBM	TSMC	BLCA	Negative binomial	-0.0484015	0.0557691			0.379679
GBM	TSMC	BMI	Negative binomial	-0.0424391	0.0564963			0.472462
GBM	TSMC	BRCA	Negative binomial	-0.0188995	0.0566707			0.759202
GBM	TSMC	BRCA ER-	Negative binomial	-0.0486998	0.0564221			0.437926
GBM	TSMC	BRCA ER+	Negative binomial	-0.00131901	0.0565676			0.982552
GBM	TSMC	CD	Negative binomial	0.0270376	0.0576031			0.649408
GBM	TSMC	Cigarettes per day	Negative binomial	-0.0624167	0.0561255			0.292437
GBM	TSMC	COAD	Negative binomial	-0.0387095	0.0558593			0.456641
GBM	TSMC	Drink per week	Negative binomial	-0.0295516	0.0574706			0.600499
GBM	TSMC	GBM	Negative binomial	-0.0501116	0.0567929			0.420016
GBM	TSMC	HNSC	Negative binomial	-0.106216	0.0569845			0.0653551
GBM	TSMC	IBD	Negative binomial	0.0373065	0.0561356			0.529512
GBM	TSMC	KIRC	Negative binomial	-0.0934716	0.0562946			0.10457
GBM	TSMC	LGG	Negative binomial	0.175662	0.0569457			0.00407968
GBM	TSMC	LUAD	Negative binomial	-0.176715	0.0553531			0.000680517
GBM	TSMC	LUSC	Negative binomial	0.0159653	0.0560772			0.76034
GBM	TSMC	OV	Negative binomial	0.159025	0.0553445			0.00860545
GBM	TSMC	PRAD	Negative binomial	0.180712	0.056022			0.00159978
GBM	TSMC	RA	Negative binomial	0.212584	0.0551927			9.32297e-05
GBM	TSMC	UC	Negative binomial	0.108629	0.056073			0.0587155
GBM	TSMC	UCEC	Negative binomial	0.114308	0.055574			0.0555976
HNSC	SBS1	Age at menarche	Negative binomial	-0.0236839	0.0428223			0.597013
HNSC	SBS1	Age at menopause	Negative binomial	-0.0552907	0.0425824			0.214771
HNSC	SBS1	BLCA	Negative binomial	0.0730156	0.0435584			0.0980197
HNSC	SBS1	BMI	Negative binomial	-0.0609157	0.0436679			0.184199
HNSC	SBS1	BRCA	Negative binomial	-0.0213493	0.0426483			0.632122
HNSC	SBS1	BRCA ER-	Negative binomial	-0.0673175	0.0426378			0.13941
HNSC	SBS1	BRCA ER+	Negative binomial	0.00840713	0.0425559			0.848653
HNSC	SBS1	CD	Negative binomial	-0.0467554	0.0426389			0.28167
HNSC	SBS1	Cigarettes per day	Negative binomial	-0.00626777	0.0426649			0.886792
HNSC	SBS1	COAD	Negative binomial	0.0150551	0.0428098			0.74217
HNSC	SBS1	Drink per week	Negative binomial	-0.0484047	0.0434119			0.258838
HNSC	SBS1	GBM	Negative binomial	-0.00384028	0.043685			0.926257
HNSC	SBS1	HNSC	Negative binomial	-0.0194567	0.0436697			0.667764
HNSC	SBS1	IBD	Negative binomial	-0.0259514	0.042541			0.558342
HNSC	SBS1	KIRC	Negative binomial	0.00876429	0.0430625			0.845213
HNSC	SBS1	LGG	Negative binomial	-0.00699308	0.0431176			0.868931
HNSC	SBS1	LUAD	Negative binomial	-0.0330081	0.0424626			0.430316
HNSC	SBS1	LUSC	Negative binomial	-0.0678792	0.0426826			0.114087
HNSC	SBS1	OV	Negative binomial	-0.0116216	0.0425957			0.789444
HNSC	SBS1	PRAD	Negative binomial	-0.0304083	0.042895			0.49284
HNSC	SBS1	RA	Negative binomial	-0.0162326	0.0431651			0.722379
HNSC	SBS1	UC	Negative binomial	-0.0196469	0.042552			0.641512
HNSC	SBS1	UCEC	Negative binomial	-0.0300283	0.0432706			0.483277
HNSC	SBS2+SBS13	Age at menarche	Zero-inflated negative binomial	0.179146	0.0646726	0.0385445	0.135232	0.0228708
HNSC	SBS2+SBS13	Age at menopause	Zero-inflated negative binomial	-0.0115863	0.0672333	-0.193426	0.136146	0.358194
HNSC	SBS2+SBS13	BLCA	Zero-inflated negative binomial	0.119197	0.069333	0.262855	0.143158	0.0461142
HNSC	SBS2+SBS13	BMI	Zero-inflated negative binomial	0.00276348	0.0622837	0.123713	0.146572	0.736557
HNSC	SBS2+SBS13	BRCA	Zero-inflated negative binomial	0.047636	0.0674146	-0.0461333	0.136981	0.763287
HNSC	SBS2+SBS13	BRCA ER-	Zero-inflated negative binomial	0.0290883	0.0703401	-0.162493	0.13698	0.426612
HNSC	SBS2+SBS13	BRCA ER+	Zero-inflated negative binomial	0.0536658	0.0650131	0.0310913	0.135984	0.691489
HNSC	SBS2+SBS13	CD	Zero-inflated negative binomial	-0.0703066	0.070759	0.00621392	0.133917	0.594661
HNSC	SBS2+SBS13	Cigarettes per day	Zero-inflated negative binomial	-0.0907664	0.0684425	0.153841	0.137873	0.203502
HNSC	SBS2+SBS13	COAD	Zero-inflated negative binomial	-0.0367751	0.0736671	0.00293705	0.137978	0.885408
HNSC	SBS2+SBS13	Drink per week	Zero-inflated negative binomial	-0.0904514	0.066561	0.0207387	0.139109	0.37817
HNSC	SBS2+SBS13	GBM	Zero-inflated negative binomial	-0.00444908	0.071113	0.236287	0.140453	0.257473
HNSC	SBS2+SBS13	HNSC	Zero-inflated negative binomial	-0.0795922	0.0759616	-0.00346473	0.140752	0.53756
HNSC	SBS2+SBS13	IBD	Zero-inflated negative binomial	-0.0486265	0.0726101	-0.00798956	0.133888	0.792061
HNSC	SBS2+SBS13	KIRC	Zero-inflated negative binomial	0.122853	0.0708735	0.178917	0.137339	0.102324
HNSC	SBS2+SBS13	LGG	Zero-inflated negative binomial	-0.136821	0.0616239	-0.0416574	0.135968	0.0824388
HNSC	SBS2+SBS13	LUAD	Zero-inflated negative binomial	-0.0175774	0.0722796	0.15191	0.132082	0.510756
HNSC	SBS2+SBS13	LUSC	Zero-inflated negative binomial	0.125398	0.0694373	0.185052	0.133205	0.0804774
HNSC	SBS2+SBS13	OV	Zero-inflated negative binomial	-0.0721877	0.0723618	0.0169734	0.132911	0.583128
HNSC	SBS2+SBS13	PRAD	Zero-inflated negative binomial	0.031313	0.0720799	0.0560337	0.136949	0.814809
HNSC	SBS2+SBS13	RA	Zero-inflated negative binomial	-0.0869713	0.0750182	-0.0477633	0.139009	0.493792
HNSC	SBS2+SBS13	UC	Zero-inflated negative binomial	-0.0843848	0.0716438	0.0829461	0.133209	0.433867
HNSC	SBS2+SBS13	UCEC	Zero-inflated negative binomial	-0.0459865	0.0689518	0.206055	0.14144	0.245179
HNSC	SBS5	Age at menarche	Negative binomial	-0.012841	0.0389387			0.743333
HNSC	SBS5	Age at menopause	Negative binomial	-0.0511214	0.0386516			0.186066
HNSC	SBS5	BLCA	Negative binomial	0.0330112	0.0396975			0.427988
HNSC	SBS5	BMI	Negative binomial	-0.0317716	0.0397645			0.420851
HNSC	SBS5	BRCA	Negative binomial	0.046812	0.0387286			0.244169
HNSC	SBS5	BRCA ER-	Negative binomial	0.0435393	0.0388545			0.277032
HNSC	SBS5	BRCA ER+	Negative binomial	0.0430287	0.0386448			0.281681
HNSC	SBS5	CD	Negative binomial	-0.0299994	0.038779			0.467325
HNSC	SBS5	Cigarettes per day	Negative binomial	0.0809048	0.0385904			0.0414893
HNSC	SBS5	COAD	Negative binomial	0.0419116	0.0388688			0.275806
HNSC	SBS5	Drink per week	Negative binomial	0.0980513	0.0392972			0.0153257
HNSC	SBS5	GBM	Negative binomial	-0.0274803	0.0396917			0.491519
HNSC	SBS5	HNSC	Negative binomial	-0.0367117	0.0397157			0.372797
HNSC	SBS5	IBD	Negative binomial	-0.0277535	0.038668			0.498644
HNSC	SBS5	KIRC	Negative binomial	-0.066943	0.0390125			0.103153
HNSC	SBS5	LGG	Negative binomial	0.0315959	0.0391513			0.423921
HNSC	SBS5	LUAD	Negative binomial	0.0353571	0.038588			0.379694
HNSC	SBS5	LUSC	Negative binomial	0.0502325	0.0388175			0.196407
HNSC	SBS5	OV	Negative binomial	0.0279754	0.0386725			0.46568
HNSC	SBS5	PRAD	Negative binomial	0.0154239	0.0390059			0.692416
HNSC	SBS5	RA	Negative binomial	-0.0194477	0.0392056			0.600174
HNSC	SBS5	UC	Negative binomial	0.0298735	0.0386602			0.450776
HNSC	SBS5	UCEC	Negative binomial	0.0422681	0.0392957			0.289645
HNSC	TSMC	Age at menarche	Negative binomial	0.0235474	0.0365745			0.528854
HNSC	TSMC	Age at menopause	Negative binomial	-0.0685579	0.0363339			0.0561152
HNSC	TSMC	BLCA	Negative binomial	0.00248619	0.037129			0.949581
HNSC	TSMC	BMI	Negative binomial	0.00568692	0.0374956			0.876145
HNSC	TSMC	BRCA	Negative binomial	0.108518	0.0363044			0.00491519
HNSC	TSMC	BRCA ER-	Negative binomial	0.095189	0.0365436			0.0147814
HNSC	TSMC	BRCA ER+	Negative binomial	0.103747	0.0361961			0.00637725
HNSC	TSMC	CD	Negative binomial	-0.0263205	0.0365795			0.494929
HNSC	TSMC	Cigarettes per day	Negative binomial	0.00194745	0.0364691			0.958326
HNSC	TSMC	COAD	Negative binomial	0.0434291	0.0365853			0.234976
HNSC	TSMC	Drink per week	Negative binomial	0.045913	0.0371739			0.212903
HNSC	TSMC	GBM	Negative binomial	0.0033037	0.0373798			0.93015
HNSC	TSMC	HNSC	Negative binomial	-0.0379786	0.0376754			0.335981
HNSC	TSMC	IBD	Negative binomial	-0.018714	0.03654			0.629788
HNSC	TSMC	KIRC	Negative binomial	0.0211513	0.0369492			0.592513
HNSC	TSMC	LGG	Negative binomial	-0.00998732	0.0367583			0.778695
HNSC	TSMC	LUAD	Negative binomial	-0.0179988	0.0363472			0.641385
HNSC	TSMC	LUSC	Negative binomial	0.0543514	0.0365954			0.14373
HNSC	TSMC	OV	Negative binomial	-0.0275114	0.036402			0.461364
HNSC	TSMC	PRAD	Negative binomial	-0.0358758	0.0368783			0.333051
HNSC	TSMC	RA	Negative binomial	-0.061233	0.0369767			0.0912122
HNSC	TSMC	UC	Negative binomial	-0.0281308	0.0364835			0.45875
HNSC	TSMC	UCEC	Negative binomial	-0.00623626	0.0370449			0.869054
KIRC	SBS1	Age at menarche	Zero-inflated negative binomial	0.0310958	0.0455954	-0.195359	0.282584	0.609413
KIRC	SBS1	Age at menopause	Zero-inflated negative binomial	-0.0294381	0.0451296	-0.257581	0.32016	0.633323
KIRC	SBS1	BLCA	Zero-inflated negative binomial	0.0963828	0.0444626	0.0238	0.317667	0.11207
KIRC	SBS1	BMI	Zero-inflated negative binomial	0.0649806	0.0472576	0.295875	0.330869	0.286095
KIRC	SBS1	BRCA	Zero-inflated negative binomial	-0.0394445	0.0455719	0.294976	0.337744	0.438878
KIRC	SBS1	BRCA ER-	Zero-inflated negative binomial	-0.0456054	0.0445012	0.155096	0.309783	0.529133
KIRC	SBS1	BRCA ER+	Zero-inflated negative binomial	-0.0320123	0.0463662	0.353683	0.342093	0.41801
KIRC	SBS1	CD	Zero-inflated negative binomial	0.00471738	0.044133	0.361465	0.325259	0.534745
KIRC	SBS1	Cigarettes per day	Zero-inflated negative binomial	0.011249	0.0453693	-0.217131	0.277315	0.763028
KIRC	SBS1	COAD	Zero-inflated negative binomial	0.041675	0.0439852	0.196792	0.27298	0.554898
KIRC	SBS1	Drink per week	Zero-inflated negative binomial	-0.0724588	0.0468344	-0.170766	0.322526	0.274389
KIRC	SBS1	GBM	Zero-inflated negative binomial	-0.00233295	0.0474187	0.247661	0.272209	0.680326
KIRC	SBS1	HNSC	Zero-inflated negative binomial	-0.00137226	0.0476747	-0.800815	0.436941	0.0999651
KIRC	SBS1	IBD	Zero-inflated negative binomial	0.0256383	0.0438852	0.260817	0.319711	0.583855
KIRC	SBS1	KIRC	Zero-inflated negative binomial	-0.000494209	0.0478011	-0.33632	0.332447	0.622225
KIRC	SBS1	LGG	Zero-inflated negative binomial	-0.0262391	0.0515438	-0.260925	0.358835	0.760224
KIRC	SBS1	LUAD	Zero-inflated negative binomial	-0.0198306	0.0427423	-0.0181499	0.265706	0.923092
KIRC	SBS1	LUSC	Zero-inflated negative binomial	-0.0288967	0.044853	0.200314	0.272996	0.617104
KIRC	SBS1	OV	Zero-inflated negative binomial	0.0219406	0.0447011	0.217581	0.280079	0.706506
KIRC	SBS1	PRAD	Zero-inflated negative binomial	0.0604398	0.0467176	0.344709	0.313353	0.26036
KIRC	SBS1	RA	Zero-inflated negative binomial	0.052887	0.0478266	0.666816	0.392066	0.0644725
KIRC	SBS1	UC	Zero-inflated negative binomial	-0.0231175	0.0485037	0.187002	0.436216	0.796388
KIRC	SBS1	UCEC	Zero-inflated negative binomial	-0.0211687	0.0462188	0.268216	0.299757	0.600601
KIRC	SBS40	Age at menarche	Zero-inflated negative binomial	-0.00590259	0.032872	-0.156529	0.204276	0.734778
KIRC	SBS40	Age at menopause	Zero-inflated negative binomial	0.0099161	0.0328798	-0.206366	0.204365	0.569868
KIRC	SBS40	BLCA	Zero-inflated negative binomial	-0.0195501	0.0323622	-0.107622	0.205426	0.723265
KIRC	SBS40	BMI	Zero-inflated negative binomial	0.0159423	0.0331416	-0.729586	0.243601	0.00578332
KIRC	SBS40	BRCA	Zero-inflated negative binomial	-0.0460247	0.0325613	-0.154346	0.196439	0.328299
KIRC	SBS40	BRCA ER-	Zero-inflated negative binomial	-0.054658	0.0329176	-0.118523	0.203526	0.215348
KIRC	SBS40	BRCA ER+	Zero-inflated negative binomial	-0.0337914	0.0323551	-0.161805	0.195068	0.409606
KIRC	SBS40	CD	Zero-inflated negative binomial	0.0578087	0.0320866	-0.0392371	0.199528	0.191193
KIRC	SBS40	Cigarettes per day	Zero-inflated negative binomial	-0.0158624	0.0333719	-0.130329	0.201112	0.721823
KIRC	SBS40	COAD	Zero-inflated negative binomial	-0.0228454	0.0314327	-0.0509539	0.196529	0.743632
KIRC	SBS40	Drink per week	Zero-inflated negative binomial	-0.0249699	0.0336742	0.267367	0.211203	0.339437
KIRC	SBS40	GBM	Zero-inflated negative binomial	-0.033407	0.0329086	-0.101812	0.199862	0.525871
KIRC	SBS40	HNSC	Zero-inflated negative binomial	0.0545251	0.03337	0.103708	0.196855	0.23348
KIRC	SBS40	IBD	Zero-inflated negative binomial	0.0628156	0.032508	-0.0845549	0.197681	0.140363
KIRC	SBS40	KIRC	Zero-inflated negative binomial	0.0118149	0.0332958	0.0726169	0.207019	0.879416
KIRC	SBS40	LGG	Zero-inflated negative binomial	-0.0427781	0.0343438	0.0905229	0.204083	0.430334
KIRC	SBS40	LUAD	Zero-inflated negative binomial	-0.0277679	0.0331227	0.244995	0.207609	0.349694
KIRC	SBS40	LUSC	Zero-inflated negative binomial	0.0198628	0.033369	0.242681	0.207289	0.423559
KIRC	SBS40	OV	Zero-inflated negative binomial	0.0496176	0.0319521	-0.126654	0.209052	0.244838
KIRC	SBS40	PRAD	Zero-inflated negative binomial	-0.016418	0.033594	0.110433	0.216643	0.784348
KIRC	SBS40	RA	Zero-inflated negative binomial	0.00806965	0.0344662	0.150774	0.21175	0.751574
KIRC	SBS40	UC	Zero-inflated negative binomial	0.0222684	0.0332011	-0.118838	0.20546	0.685596
KIRC	SBS40	UCEC	Zero-inflated negative binomial	0.00807931	0.0343966	0.347199	0.20555	0.226677
KIRC	SBS5	Age at menarche	Zero-inflated negative binomial	-0.0397864	0.0576996	0.0634442	0.171839	0.717261
KIRC	SBS5	Age at menopause	Zero-inflated negative binomial	0.00488859	0.0529917	0.152834	0.176004	0.672488
KIRC	SBS5	BLCA	Zero-inflated negative binomial	-0.0273369	0.0522921	0.194026	0.178106	0.466892
KIRC	SBS5	BMI	Zero-inflated negative binomial	-0.0726633	0.0543933	0.405402	0.182024	0.0322645
KIRC	SBS5	BRCA	Zero-inflated negative binomial	-0.0469189	0.0514591	0.127322	0.174604	0.487441
KIRC	SBS5	BRCA ER-	Zero-inflated negative binomial	-0.0225036	0.0498459	-0.0181807	0.173065	0.890308
KIRC	SBS5	BRCA ER+	Zero-inflated negative binomial	-0.0597415	0.0526513	0.211025	0.1772	0.249921
KIRC	SBS5	CD	Zero-inflated negative binomial	-0.0155131	0.0532156	0.0174479	0.175179	0.956823
KIRC	SBS5	Cigarettes per day	Zero-inflated negative binomial	-0.0402895	0.0504382	-0.0251822	0.175053	0.718036
KIRC	SBS5	COAD	Zero-inflated negative binomial	-0.049678	0.0533885	-0.0478	0.176777	0.626643
KIRC	SBS5	Drink per week	Zero-inflated negative binomial	0.0415469	0.0555103	-0.0171468	0.176615	0.766993
KIRC	SBS5	GBM	Zero-inflated negative binomial	-0.0377877	0.0512704	-0.319561	0.182109	0.157198
KIRC	SBS5	HNSC	Zero-inflated negative binomial	0.000378585	0.0534229	-0.20672	0.180231	0.501183
KIRC	SBS5	IBD	Zero-inflated negative binomial	-0.0286568	0.0520726	0.128934	0.171587	0.650341
KIRC	SBS5	KIRC	Zero-inflated negative binomial	0.0272172	0.0541757	0.106979	0.176836	0.72189
KIRC	SBS5	LGG	Zero-inflated negative binomial	-0.0134516	0.0578134	0.00890083	0.175994	0.957835
KIRC	SBS5	LUAD	Zero-inflated negative binomial	0.03843	0.0565301	-0.0501745	0.173898	0.745845
KIRC	SBS5	LUSC	Zero-inflated negative binomial	0.0452496	0.0542461	-0.152442	0.181917	0.486977
KIRC	SBS5	OV	Zero-inflated negative binomial	-0.0142816	0.0521171	0.0184396	0.170973	0.951488
KIRC	SBS5	PRAD	Zero-inflated negative binomial	0.0338347	0.0576655	0.0782406	0.18135	0.804204
KIRC	SBS5	RA	Zero-inflated negative binomial	0.0417915	0.0543865	0.0922085	0.17513	0.678704
KIRC	SBS5	UC	Zero-inflated negative binomial	0.00976514	0.0505213	-0.0128147	0.175068	0.96847
KIRC	SBS5	UCEC	Zero-inflated negative binomial	0.0647217	0.0496654	-0.251	0.179283	0.154703
KIRC	TSMC	Age at menarche	Negative binomial	-0.0310052	0.0221879			0.164054
KIRC	TSMC	Age at menopause	Negative binomial	0.0521851	0.0220788			0.018371
KIRC	TSMC	BLCA	Negative binomial	-0.0285916	0.0221762			0.197685
KIRC	TSMC	BMI	Negative binomial	0.00579308	0.0223708			0.795484
KIRC	TSMC	BRCA	Negative binomial	-0.0233576	0.0222066			0.284995
KIRC	TSMC	BRCA ER-	Negative binomial	-0.032844	0.022308			0.138915
KIRC	TSMC	BRCA ER+	Negative binomial	-0.0158243	0.0222501			0.468025
KIRC	TSMC	CD	Negative binomial	0.00476608	0.0232821			0.836404
KIRC	TSMC	Cigarettes per day	Negative binomial	0.000833132	0.0222921			0.970247
KIRC	TSMC	COAD	Negative binomial	-0.0358203	0.0219718			0.0991111
KIRC	TSMC	Drink per week	Negative binomial	-0.0253209	0.0227054			0.26813
KIRC	TSMC	GBM	Negative binomial	-0.00952938	0.0221754			0.666117
KIRC	TSMC	HNSC	Negative binomial	0.0204052	0.0227223			0.366965
KIRC	TSMC	IBD	Negative binomial	-0.0226435	0.0229913			0.323356
KIRC	TSMC	KIRC	Negative binomial	-0.00570811	0.0227405			0.803344
KIRC	TSMC	LGG	Negative binomial	-0.0384409	0.023166			0.0993221
KIRC	TSMC	LUAD	Negative binomial	-0.00164109	0.0224101			0.941685
KIRC	TSMC	LUSC	Negative binomial	0.00172602	0.0227462			0.939892
KIRC	TSMC	OV	Negative binomial	-0.00274177	0.0222131			0.900438
KIRC	TSMC	PRAD	Negative binomial	-0.00335671	0.0226183			0.882821
KIRC	TSMC	RA	Negative binomial	0.00704072	0.022409			0.755686
KIRC	TSMC	UC	Negative binomial	-0.0163195	0.0225322			0.469501
KIRC	TSMC	UCEC	Negative binomial	0.0202876	0.0227742			0.374984
LGG	SBS1	Age at menarche	Negative binomial	0.00395819	0.0296224			0.893274
LGG	SBS1	Age at menopause	Negative binomial	-0.00593515	0.0297019			0.844116
LGG	SBS1	BLCA	Negative binomial	0.0389664	0.0301309			0.200285
LGG	SBS1	BMI	Negative binomial	-0.0257754	0.0297089			0.377993
LGG	SBS1	BRCA	Negative binomial	0.0217308	0.029911			0.480676
LGG	SBS1	BRCA ER-	Negative binomial	0.0266901	0.0295859			0.38592
LGG	SBS1	BRCA ER+	Negative binomial	0.0164705	0.0300834			0.591813
LGG	SBS1	CD	Negative binomial	-0.01928	0.0296787			0.503129
LGG	SBS1	Cigarettes per day	Negative binomial	0.0458378	0.0295339			0.116045
LGG	SBS1	COAD	Negative binomial	0.0147262	0.0298392			0.618635
LGG	SBS1	Drink per week	Negative binomial	-0.0403643	0.0299839			0.183757
LGG	SBS1	GBM	Negative binomial	-0.00897979	0.0300188			0.761551
LGG	SBS1	HNSC	Negative binomial	0.00185114	0.0295021			0.949741
LGG	SBS1	IBD	Negative binomial	-0.0145625	0.0296588			0.613472
LGG	SBS1	KIRC	Negative binomial	-0.0361935	0.0301816			0.236929
LGG	SBS1	LGG	Negative binomial	-0.0817943	0.0301117			0.00542952
LGG	SBS1	LUAD	Negative binomial	0.0492387	0.0293716			0.0975815
LGG	SBS1	LUSC	Negative binomial	0.0358527	0.029397			0.225951
LGG	SBS1	OV	Negative binomial	-0.0441523	0.0295687			0.13921
LGG	SBS1	PRAD	Negative binomial	-0.0127318	0.0296819			0.673286
LGG	SBS1	RA	Negative binomial	-0.000243713	0.0297172			0.993677
LGG	SBS1	UC	Negative binomial	-0.00561111	0.02964			0.845505
LGG	SBS1	UCEC	Negative binomial	0.018154	0.0297259			0.541867
LGG	SBS11	Age at menarche	Zero-inflated negative binomial	0.083233	0.0458425	-0.145656	0.111966	0.0791751
LGG	SBS11	Age at menopause	Zero-inflated negative binomial	-0.0022425	0.0502651	-0.0187022	0.11201	0.996621
LGG	SBS11	BLCA	Zero-inflated negative binomial	0.0654406	0.0565528	-0.010385	0.114707	0.510513
LGG	SBS11	BMI	Zero-inflated negative binomial	-0.12923	0.0541684	0.0172736	0.112683	0.0571507
LGG	SBS11	BRCA	Zero-inflated negative binomial	-0.0137844	0.0497382	0.152636	0.114064	0.383617
LGG	SBS11	BRCA ER-	Zero-inflated negative binomial	-0.0558785	0.0522387	0.053619	0.112155	0.495772
LGG	SBS11	BRCA ER+	Zero-inflated negative binomial	0.00947332	0.0470401	0.200098	0.115877	0.216776
LGG	SBS11	CD	Zero-inflated negative binomial	0.0744557	0.0444887	-0.00738998	0.112137	0.24724
LGG	SBS11	Cigarettes per day	Zero-inflated negative binomial	-0.0155205	0.0464812	-0.0230478	0.111601	0.924166
LGG	SBS11	COAD	Zero-inflated negative binomial	-0.0943887	0.0425024	0.0597588	0.113338	0.0809276
LGG	SBS11	Drink per week	Zero-inflated negative binomial	0.0815435	0.0484057	0.00967698	0.113486	0.233797
LGG	SBS11	GBM	Zero-inflated negative binomial	0.0527308	0.0455055	0.143979	0.117521	0.247402
LGG	SBS11	HNSC	Zero-inflated negative binomial	-0.00437744	0.0450737	0.364295	0.116166	0.00598741
LGG	SBS11	IBD	Zero-inflated negative binomial	0.104318	0.0422729	-0.00168693	0.111921	0.0529077
LGG	SBS11	KIRC	Zero-inflated negative binomial	-0.0355493	0.0497046	-0.117586	0.11526	0.489759
LGG	SBS11	LGG	Zero-inflated negative binomial	-0.0542414	0.0559189	0.0212006	0.115802	0.670348
LGG	SBS11	LUAD	Zero-inflated negative binomial	-0.072212	0.0452806	0.0998829	0.112435	0.183526
LGG	SBS11	LUSC	Zero-inflated negative binomial	-0.0409884	0.0520294	0.220935	0.115876	0.107869
LGG	SBS11	OV	Zero-inflated negative binomial	-0.0140473	0.0417156	-0.0708831	0.111533	0.779816
LGG	SBS11	PRAD	Zero-inflated negative binomial	-0.0855167	0.052691	-0.0779405	0.112833	0.235335
LGG	SBS11	RA	Zero-inflated negative binomial	-0.0527841	0.0514213	-0.0364464	0.113275	0.565003
LGG	SBS11	UC	Zero-inflated negative binomial	0.0545542	0.0466564	0.039111	0.112032	0.499009
LGG	SBS11	UCEC	Zero-inflated negative binomial	-0.0607072	0.046838	0.210528	0.113839	0.0724509
LGG	SBS2+SBS13	Age at menarche	Zero-inflated negative binomial	-0.0371365	0.0871067	0.0376015	0.124861	0.821444
LGG	SBS2+SBS13	Age at menopause	Zero-inflated negative binomial	0.0263424	0.0813825	0.0311092	0.123294	0.914208
LGG	SBS2+SBS13	BLCA	Zero-inflated negative binomial	-0.162166	0.0762595	0.049544	0.127726	0.0832954
LGG	SBS2+SBS13	BMI	Zero-inflated negative binomial	0.109969	0.0894118	0.10605	0.126515	0.387246
LGG	SBS2+SBS13	BRCA	Zero-inflated negative binomial	-0.0843952	0.0982733	-0.218919	0.129021	0.198184
LGG	SBS2+SBS13	BRCA ER-	Zero-inflated negative binomial	-0.168373	0.106838	-0.230213	0.131405	0.0977739
LGG	SBS2+SBS13	BRCA ER+	Zero-inflated negative binomial	-0.0335746	0.0940098	-0.192302	0.127974	0.322094
LGG	SBS2+SBS13	CD	Zero-inflated negative binomial	0.195154	0.0806443	0.129278	0.126196	0.0459105
LGG	SBS2+SBS13	Cigarettes per day	Zero-inflated negative binomial	0.094765	0.0899575	0.0578338	0.124302	0.549901
LGG	SBS2+SBS13	COAD	Zero-inflated negative binomial	-0.0433126	0.0979551	0.133413	0.12582	0.448674
LGG	SBS2+SBS13	Drink per week	Zero-inflated negative binomial	-0.0289157	0.0875183	-0.118082	0.128297	0.645149
LGG	SBS2+SBS13	GBM	Zero-inflated negative binomial	0.0256688	0.0794922	-0.0613773	0.123739	0.796564
LGG	SBS2+SBS13	HNSC	Zero-inflated negative binomial	0.0415267	0.0826537	0.180344	0.12574	0.343542
LGG	SBS2+SBS13	IBD	Zero-inflated negative binomial	0.162151	0.081231	0.0999721	0.125863	0.117524
LGG	SBS2+SBS13	KIRC	Zero-inflated negative binomial	-0.00861988	0.0997631	-0.182944	0.130093	0.357142
LGG	SBS2+SBS13	LGG	Zero-inflated negative binomial	-0.0202459	0.0873637	-0.105862	0.125426	0.68074
LGG	SBS2+SBS13	LUAD	Zero-inflated negative binomial	-0.0235072	0.084026	-0.123329	0.121943	0.584714
LGG	SBS2+SBS13	LUSC	Zero-inflated negative binomial	0.116054	0.0913331	0.171607	0.127204	0.225645
LGG	SBS2+SBS13	OV	Zero-inflated negative binomial	0.0298216	0.0787058	-0.0136022	0.125146	0.887681
LGG	SBS2+SBS13	PRAD	Zero-inflated negative binomial	-0.0546266	0.0847512	-0.264798	0.127463	0.0997261
LGG	SBS2+SBS13	RA	Zero-inflated negative binomial	-0.00804859	0.0843355	-0.293118	0.128557	0.0652305
LGG	SBS2+SBS13	UC	Zero-inflated negative binomial	0.0358285	0.0864778	0.182132	0.126352	0.331647
LGG	SBS2+SBS13	UCEC	Zero-inflated negative binomial	-0.180882	0.07584	0.0774601	0.125183	0.0414273
LGG	SBS37	Age at menarche	Zero-inflated negative binomial	0.0746621	0.0422832	-0.248622	0.117188	0.0219635
LGG	SBS37	Age at menopause	Zero-inflated negative binomial	0.0135303	0.0485357	-0.0578525	0.116643	0.85001
LGG	SBS37	BLCA	Zero-inflated negative binomial	0.0637795	0.049848	0.00106631	0.117597	0.44321
LGG	SBS37	BMI	Zero-inflated negative binomial	0.0039467	0.0530945	0.104785	0.117862	0.670027
LGG	SBS37	BRCA	Zero-inflated negative binomial	-0.0507734	0.0509343	0.0583914	0.117225	0.537387
LGG	SBS37	BRCA ER-	Zero-inflated negative binomial	-0.00611667	0.0529352	-0.0498728	0.116116	0.907387
LGG	SBS37	BRCA ER+	Zero-inflated negative binomial	-0.0651777	0.0486743	0.122207	0.118384	0.242757
LGG	SBS37	CD	Zero-inflated negative binomial	-0.0490636	0.0456948	-0.0312714	0.116908	0.541198
LGG	SBS37	Cigarettes per day	Zero-inflated negative binomial	0.0234174	0.0543109	0.196556	0.117301	0.222877
LGG	SBS37	COAD	Zero-inflated negative binomial	-0.00433216	0.0508756	0.00499511	0.11756	0.995145
LGG	SBS37	Drink per week	Zero-inflated negative binomial	-0.105484	0.050495	-0.0272436	0.115958	0.114407
LGG	SBS37	GBM	Zero-inflated negative binomial	-0.0975931	0.0459968	-0.0949312	0.115732	0.0797489
LGG	SBS37	HNSC	Zero-inflated negative binomial	-0.08105	0.0417048	0.282096	0.117854	0.0082442
LGG	SBS37	IBD	Zero-inflated negative binomial	-0.0181465	0.0461426	-0.00215048	0.116467	0.923307
LGG	SBS37	KIRC	Zero-inflated negative binomial	-0.0681628	0.0528206	-0.00827246	0.117935	0.440732
LGG	SBS37	LGG	Zero-inflated negative binomial	-0.138406	0.0539957	-0.178454	0.115559	0.0127939
LGG	SBS37	LUAD	Zero-inflated negative binomial	0.0411043	0.0465889	-0.0264131	0.115666	0.669002
LGG	SBS37	LUSC	Zero-inflated negative binomial	0.0569481	0.0497741	0.093039	0.118168	0.383521
LGG	SBS37	OV	Zero-inflated negative binomial	-0.0894748	0.0458759	-0.114291	0.116856	0.0977814
LGG	SBS37	PRAD	Zero-inflated negative binomial	0.057383	0.0469232	0.0730088	0.114974	0.391751
LGG	SBS37	RA	Zero-inflated negative binomial	0.0502905	0.0496166	0.0501076	0.116224	0.548255
LGG	SBS37	UC	Zero-inflated negative binomial	-0.0183261	0.0526441	-0.0754498	0.116672	0.760687
LGG	SBS37	UCEC	Zero-inflated negative binomial	0.0103106	0.0480677	0.0496605	0.115922	0.894247
LGG	SBS5	Age at menarche	Zero-inflated negative binomial	-0.0569971	0.03843	-0.196045	0.178802	0.189819
LGG	SBS5	Age at menopause	Zero-inflated negative binomial	-0.0258299	0.0380048	0.37916	0.180299	0.0750606
LGG	SBS5	BLCA	Zero-inflated negative binomial	0.0161838	0.0380339	-0.359676	0.183185	0.115259
LGG	SBS5	BMI	Zero-inflated negative binomial	0.0443495	0.035668	-0.197718	0.181074	0.245803
LGG	SBS5	BRCA	Zero-inflated negative binomial	-0.0144533	0.039027	-0.253939	0.179647	0.338196
LGG	SBS5	BRCA ER-	Zero-inflated negative binomial	-0.00651919	0.0372407	-0.196803	0.172901	0.506679
LGG	SBS5	BRCA ER+	Zero-inflated negative binomial	-0.0175766	0.0397563	-0.252778	0.183898	0.342977
LGG	SBS5	CD	Zero-inflated negative binomial	-0.0158941	0.0371093	0.0665502	0.174484	0.836323
LGG	SBS5	Cigarettes per day	Zero-inflated negative binomial	-0.00201229	0.0368942	-0.110355	0.17287	0.80829
LGG	SBS5	COAD	Zero-inflated negative binomial	0.00350532	0.0366369	0.062924	0.16839	0.919317
LGG	SBS5	Drink per week	Zero-inflated negative binomial	-0.0319997	0.039477	0.0598406	0.168042	0.662895
LGG	SBS5	GBM	Zero-inflated negative binomial	-0.0471502	0.0396907	-0.0367598	0.176001	0.486041
LGG	SBS5	HNSC	Zero-inflated negative binomial	0.115691	0.0393825	0.0737209	0.173538	0.0133268
LGG	SBS5	IBD	Zero-inflated negative binomial	-0.00336436	0.0376376	0.106001	0.174412	0.818259
LGG	SBS5	KIRC	Zero-inflated negative binomial	-0.0307393	0.038897	-0.0779755	0.17613	0.66344
LGG	SBS5	LGG	Zero-inflated negative binomial	-0.0441463	0.0382765	0.0673693	0.16175	0.466021
LGG	SBS5	LUAD	Zero-inflated negative binomial	-0.0392246	0.0385942	0.117576	0.170607	0.455098
LGG	SBS5	LUSC	Zero-inflated negative binomial	-0.0273058	0.0374582	0.086126	0.170912	0.662951
LGG	SBS5	OV	Zero-inflated negative binomial	-0.0464867	0.0398122	0.00151579	0.179838	0.499401
LGG	SBS5	PRAD	Zero-inflated negative binomial	0.0456089	0.0388735	-0.113822	0.17338	0.384034
LGG	SBS5	RA	Zero-inflated negative binomial	0.0111218	0.0385569	-0.159424	0.172541	0.616087
LGG	SBS5	UC	Zero-inflated negative binomial	0.0109002	0.0372269	0.0290264	0.173527	0.941262
LGG	SBS5	UCEC	Zero-inflated negative binomial	0.0404956	0.0387448	-0.193705	0.176209	0.300753
LGG	TSMC	Age at menarche	Negative binomial	0.0230946	0.0195298			0.240982
LGG	TSMC	Age at menopause	Negative binomial	-0.000748647	0.019562			0.969928
LGG	TSMC	BLCA	Negative binomial	-0.00564568	0.0199338			0.772803
LGG	TSMC	BMI	Negative binomial	0.00391483	0.0195918			0.840835
LGG	TSMC	BRCA	Negative binomial	0.00648377	0.0196535			0.746159
LGG	TSMC	BRCA ER-	Negative binomial	0.0132408	0.0194702			0.504296
LGG	TSMC	BRCA ER+	Negative binomial	0.00138916	0.0197605			0.944635
LGG	TSMC	CD	Negative binomial	-0.0119447	0.0195715			0.53264
LGG	TSMC	Cigarettes per day	Negative binomial	-0.0115785	0.0195537			0.549827
LGG	TSMC	COAD	Negative binomial	-0.0181803	0.0197018			0.352025
LGG	TSMC	Drink per week	Negative binomial	-0.0532845	0.0196199			0.007449
LGG	TSMC	GBM	Negative binomial	-0.0152499	0.019789			0.446024
LGG	TSMC	HNSC	Negative binomial	0.00569677	0.0194599			0.767697
LGG	TSMC	IBD	Negative binomial	0.00437095	0.0195942			0.820958
LGG	TSMC	KIRC	Negative binomial	-0.0134704	0.0199421			0.501003
LGG	TSMC	LGG	Negative binomial	-0.0538358	0.0198614			0.00626135
LGG	TSMC	LUAD	Negative binomial	-0.0150672	0.0194721			0.443204
LGG	TSMC	LUSC	Negative binomial	-0.0214127	0.0194172			0.268341
LGG	TSMC	OV	Negative binomial	-0.012964	0.0195275			0.504062
LGG	TSMC	PRAD	Negative binomial	0.0127366	0.0195616			0.517318
LGG	TSMC	RA	Negative binomial	0.00565754	0.0195916			0.775628
LGG	TSMC	UC	Negative binomial	-0.0100454	0.0195155			0.600528
LGG	TSMC	UCEC	Negative binomial	-0.0304236	0.0195619			0.121251
LUAD	SBS1	Age at menarche	Zero-inflated negative binomial	0.099738	0.0488934	-0.261017	0.157399	0.0227871
LUAD	SBS1	Age at menopause	Zero-inflated negative binomial	-0.0670655	0.0521623	0.343472	0.165424	0.035143
LUAD	SBS1	BLCA	Zero-inflated negative binomial	-0.118891	0.0485735	-0.0360431	0.155244	0.0600692
LUAD	SBS1	BMI	Zero-inflated negative binomial	-0.0556276	0.047758	0.2097	0.153103	0.170403
LUAD	SBS1	BRCA	Zero-inflated negative binomial	-0.119674	0.0508266	-0.278305	0.164561	0.0223402
LUAD	SBS1	BRCA ER-	Zero-inflated negative binomial	-0.128053	0.0506356	-0.190921	0.157783	0.0270357
LUAD	SBS1	BRCA ER+	Zero-inflated negative binomial	-0.0978833	0.0504812	-0.294768	0.166959	0.0408688
LUAD	SBS1	CD	Zero-inflated negative binomial	0.0477913	0.0528174	0.237766	0.173789	0.28692
LUAD	SBS1	Cigarettes per day	Zero-inflated negative binomial	0.0622155	0.0520086	-0.149858	0.158489	0.275393
LUAD	SBS1	COAD	Zero-inflated negative binomial	0.108373	0.0477529	-0.200462	0.158251	0.0251227
LUAD	SBS1	Drink per week	Zero-inflated negative binomial	-0.182872	0.0462038	-0.20029	0.152764	0.00032837
LUAD	SBS1	GBM	Zero-inflated negative binomial	-0.075042	0.0497461	0.150999	0.161555	0.176837
LUAD	SBS1	HNSC	Zero-inflated negative binomial	0.10062	0.052117	-0.238678	0.16576	0.0335419
LUAD	SBS1	IBD	Zero-inflated negative binomial	0.00365309	0.0541293	0.17855	0.169249	0.551408
LUAD	SBS1	KIRC	Zero-inflated negative binomial	-0.0980846	0.0502982	0.194758	0.156084	0.0511011
LUAD	SBS1	LGG	Zero-inflated negative binomial	-0.019886	0.0523512	0.18979	0.153672	0.447615
LUAD	SBS1	LUAD	Zero-inflated negative binomial	-0.0564932	0.04909	-0.165785	0.169234	0.367561
LUAD	SBS1	LUSC	Zero-inflated negative binomial	-0.0541638	0.0530275	-0.0815513	0.170616	0.584206
LUAD	SBS1	OV	Zero-inflated negative binomial	0.105503	0.0524551	-8.43844e-05	0.180191	0.130047
LUAD	SBS1	PRAD	Zero-inflated negative binomial	-0.108483	0.0498131	-0.0400954	0.165244	0.0990013
LUAD	SBS1	RA	Zero-inflated negative binomial	-0.107873	0.0452141	-0.0665705	0.157795	0.059904
LUAD	SBS1	UC	Zero-inflated negative binomial	-0.135826	0.0501582	0.0432263	0.167773	0.0201986
LUAD	SBS1	UCEC	Zero-inflated negative binomial	0.00609666	0.0518653	-0.0193881	0.159291	0.956107
LUAD	SBS2+SBS13	Age at menarche	Zero-inflated negative binomial	-0.0877014	0.0768125	0.0352251	0.117984	0.464238
LUAD	SBS2+SBS13	Age at menopause	Zero-inflated negative binomial	-0.0591738	0.0780715	0.0968943	0.121449	0.512262
LUAD	SBS2+SBS13	BLCA	Zero-inflated negative binomial	-0.115951	0.0790483	-0.0979226	0.120983	0.257109
LUAD	SBS2+SBS13	BMI	Zero-inflated negative binomial	0.0580439	0.0694973	-0.0756986	0.118409	0.570402
LUAD	SBS2+SBS13	BRCA	Zero-inflated negative binomial	-0.141829	0.075396	-0.141009	0.119355	0.0974611
LUAD	SBS2+SBS13	BRCA ER-	Zero-inflated negative binomial	-0.139727	0.0779029	-0.160779	0.118775	0.0944248
LUAD	SBS2+SBS13	BRCA ER+	Zero-inflated negative binomial	-0.132619	0.0750687	-0.115509	0.12008	0.14784
LUAD	SBS2+SBS13	CD	Zero-inflated negative binomial	0.0126942	0.0774046	0.0571054	0.122923	0.876493
LUAD	SBS2+SBS13	Cigarettes per day	Zero-inflated negative binomial	0.0400003	0.0756804	-0.000936359	0.11836	0.846185
LUAD	SBS2+SBS13	COAD	Zero-inflated negative binomial	0.0505841	0.0765827	0.163185	0.119315	0.320819
LUAD	SBS2+SBS13	Drink per week	Zero-inflated negative binomial	-0.0624698	0.0731627	0.100616	0.120658	0.466622
LUAD	SBS2+SBS13	GBM	Zero-inflated negative binomial	-0.218634	0.0796728	0.0212068	0.121541	0.0258092
LUAD	SBS2+SBS13	HNSC	Zero-inflated negative binomial	0.00280493	0.0797313	-0.0281159	0.119841	0.916311
LUAD	SBS2+SBS13	IBD	Zero-inflated negative binomial	0.00377192	0.0814893	-0.119886	0.124028	0.579378
LUAD	SBS2+SBS13	KIRC	Zero-inflated negative binomial	0.00132361	0.0722357	-0.0786755	0.119685	0.752536
LUAD	SBS2+SBS13	LGG	Zero-inflated negative binomial	-0.00731451	0.0754106	0.0803456	0.119982	0.802333
LUAD	SBS2+SBS13	LUAD	Zero-inflated negative binomial	-0.0672941	0.0790064	0.221173	0.119283	0.107223
LUAD	SBS2+SBS13	LUSC	Zero-inflated negative binomial	0.0386006	0.0789816	0.11076	0.116792	0.549602
LUAD	SBS2+SBS13	OV	Zero-inflated negative binomial	-0.00315663	0.0762167	-0.00557173	0.121187	0.96045
LUAD	SBS2+SBS13	PRAD	Zero-inflated negative binomial	-0.139763	0.0832546	0.120788	0.121082	0.128493
LUAD	SBS2+SBS13	RA	Zero-inflated negative binomial	-0.117891	0.0817765	0.00839313	0.119923	0.340911
LUAD	SBS2+SBS13	UC	Zero-inflated negative binomial	-0.0134198	0.0795813	-0.189773	0.122941	0.29343
LUAD	SBS2+SBS13	UCEC	Zero-inflated negative binomial	-0.0724945	0.0744751	-0.0223304	0.121017	0.578476
LUAD	SBS4	Age at menarche	Zero-inflated negative binomial	0.0716775	0.0569519	0.0819606	0.10894	0.373975
LUAD	SBS4	Age at menopause	Zero-inflated negative binomial	-0.108175	0.0578415	0.0266014	0.112228	0.203077
LUAD	SBS4	BLCA	Zero-inflated negative binomial	-0.149667	0.0554175	0.182879	0.110641	0.00743955
LUAD	SBS4	BMI	Zero-inflated negative binomial	0.0597858	0.0573957	-0.143861	0.109452	0.244547
LUAD	SBS4	BRCA	Zero-inflated negative binomial	-0.0761909	0.0582336	-0.230849	0.110577	0.049652
LUAD	SBS4	BRCA ER-	Zero-inflated negative binomial	-0.0961397	0.0560475	-0.192708	0.110404	0.0501289
LUAD	SBS4	BRCA ER+	Zero-inflated negative binomial	-0.0524773	0.0590777	-0.226295	0.110847	0.0783717
LUAD	SBS4	CD	Zero-inflated negative binomial	0.0608829	0.0529295	0.0297204	0.111394	0.561718
LUAD	SBS4	Cigarettes per day	Zero-inflated negative binomial	0.0627424	0.0610163	-0.271523	0.112888	0.0336781
LUAD	SBS4	COAD	Zero-inflated negative binomial	-0.0192297	0.05331	-0.0361519	0.109296	0.94818
LUAD	SBS4	Drink per week	Zero-inflated negative binomial	-0.0526277	0.0477331	-0.0609251	0.110206	0.5725
LUAD	SBS4	GBM	Zero-inflated negative binomial	-0.153026	0.0578858	-0.0974796	0.110797	0.0257302
LUAD	SBS4	HNSC	Zero-inflated negative binomial	-0.0943637	0.0621326	-0.0843797	0.110506	0.28915
LUAD	SBS4	IBD	Zero-inflated negative binomial	0.0712931	0.0519991	0.0769428	0.112564	0.334715
LUAD	SBS4	KIRC	Zero-inflated negative binomial	-0.0835265	0.053977	0.0383565	0.110076	0.325832
LUAD	SBS4	LGG	Zero-inflated negative binomial	-0.137486	0.0607674	-0.0542016	0.110999	0.105031
LUAD	SBS4	LUAD	Zero-inflated negative binomial	0.012089	0.057872	-0.188143	0.110345	0.253336
LUAD	SBS4	LUSC	Zero-inflated negative binomial	0.0319219	0.0597716	-0.236447	0.111065	0.079949
LUAD	SBS4	OV	Zero-inflated negative binomial	0.0774956	0.055921	0.0687957	0.109922	0.325776
LUAD	SBS4	PRAD	Zero-inflated negative binomial	-0.00707595	0.0578481	-0.151498	0.110802	0.383701
LUAD	SBS4	RA	Zero-inflated negative binomial	0.0447671	0.0590137	-0.141432	0.11039	0.368125
LUAD	SBS4	UC	Zero-inflated negative binomial	0.0279232	0.0562703	0.0926164	0.110353	0.72328
LUAD	SBS4	UCEC	Zero-inflated negative binomial	-0.0532631	0.0584809	-0.134069	0.111572	0.32408
LUAD	SBS5	Age at menarche	Negative binomial	0.0121334	0.0534351			0.840549
LUAD	SBS5	Age at menopause	Negative binomial	-0.0867725	0.0546743			0.12095
LUAD	SBS5	BLCA	Negative binomial	-0.102695	0.0536412			0.061885
LUAD	SBS5	BMI	Negative binomial	-0.00729574	0.0533875			0.894225
LUAD	SBS5	BRCA	Negative binomial	-0.0154234	0.0531816			0.782684
LUAD	SBS5	BRCA ER-	Negative binomial	-0.0274929	0.0531358			0.625096
LUAD	SBS5	BRCA ER+	Negative binomial	-0.00621954	0.0534633			0.911501
LUAD	SBS5	CD	Negative binomial	0.0502203	0.0547379			0.33031
LUAD	SBS5	Cigarettes per day	Negative binomial	0.125326	0.0537585			0.029385
LUAD	SBS5	COAD	Negative binomial	0.00738971	0.0533565			0.888311
LUAD	SBS5	Drink per week	Negative binomial	-0.0633181	0.0540352			0.210252
LUAD	SBS5	GBM	Negative binomial	-0.045983	0.0545938			0.439059
LUAD	SBS5	HNSC	Negative binomial	0.0133816	0.0539094			0.814005
LUAD	SBS5	IBD	Negative binomial	0.0428302	0.0551248			0.416968
LUAD	SBS5	KIRC	Negative binomial	-0.0769155	0.0536637			0.146748
LUAD	SBS5	LGG	Negative binomial	-0.00746615	0.0547113			0.899029
LUAD	SBS5	LUAD	Negative binomial	-0.0647565	0.0535214			0.241458
LUAD	SBS5	LUSC	Negative binomial	0.0404917	0.0536646			0.479139
LUAD	SBS5	OV	Negative binomial	0.0471966	0.0544088			0.395484
LUAD	SBS5	PRAD	Negative binomial	-0.0145282	0.0541206			0.7941
LUAD	SBS5	RA	Negative binomial	-0.02107	0.0540084			0.704543
LUAD	SBS5	UC	Negative binomial	-0.044368	0.0536948			0.404609
LUAD	SBS5	UCEC	Negative binomial	-0.042717	0.0543845			0.438461
LUAD	TSMC	Age at menarche	Negative binomial	0.00768509	0.0446617			0.871173
LUAD	TSMC	Age at menopause	Negative binomial	-0.100377	0.0451968			0.0320757
LUAD	TSMC	BLCA	Negative binomial	-0.128777	0.0445883			0.00445431
LUAD	TSMC	BMI	Negative binomial	0.0425239	0.044475			0.348394
LUAD	TSMC	BRCA	Negative binomial	-0.0144279	0.044406			0.756146
LUAD	TSMC	BRCA ER-	Negative binomial	-0.0333791	0.0442602			0.471806
LUAD	TSMC	BRCA ER+	Negative binomial	-0.000604054	0.0446843			0.989689
LUAD	TSMC	CD	Negative binomial	0.0319106	0.0459579			0.473373
LUAD	TSMC	Cigarettes per day	Negative binomial	0.138474	0.0446528			0.00331811
LUAD	TSMC	COAD	Negative binomial	0.0104256	0.0444852			0.811998
LUAD	TSMC	Drink per week	Negative binomial	-0.0379682	0.0450441			0.35293
LUAD	TSMC	GBM	Negative binomial	-0.0650389	0.0458324			0.178788
LUAD	TSMC	HNSC	Negative binomial	-0.00732281	0.0449932			0.878811
LUAD	TSMC	IBD	Negative binomial	0.0320265	0.0458594			0.472341
LUAD	TSMC	KIRC	Negative binomial	-0.0586374	0.0448669			0.181122
LUAD	TSMC	LGG	Negative binomial	-0.0182178	0.0458513			0.708427
LUAD	TSMC	LUAD	Negative binomial	-0.0077443	0.0447503			0.866769
LUAD	TSMC	LUSC	Negative binomial	0.0777751	0.0447139			0.112198
LUAD	TSMC	OV	Negative binomial	0.0501874	0.045288			0.27713
LUAD	TSMC	PRAD	Negative binomial	-0.0122725	0.0450694			0.790258
LUAD	TSMC	RA	Negative binomial	0.0226786	0.0449941			0.626584
LUAD	TSMC	UC	Negative binomial	-0.0204111	0.0448939			0.654791
LUAD	TSMC	UCEC	Negative binomial	-0.0276821	0.0452586			0.549912
LUSC	SBS1	Age at menarche	Zero-inflated negative binomial	0.00949982	0.0641061	0.169055	0.154568	0.554112
LUSC	SBS1	Age at menopause	Zero-inflated negative binomial	0.156662	0.061644	-0.109195	0.148052	0.0194825
LUSC	SBS1	BLCA	Zero-inflated negative binomial	0.0163619	0.0648874	0.0543052	0.141983	0.888626
LUSC	SBS1	BMI	Zero-inflated negative binomial	-0.0519398	0.0640009	-0.0115619	0.142875	0.705532
LUSC	SBS1	BRCA	Zero-inflated negative binomial	-0.16388	0.0669642	0.00868762	0.140569	0.0498446
LUSC	SBS1	BRCA ER-	Zero-inflated negative binomial	-0.173498	0.0663466	-0.0815484	0.145052	0.0323881
LUSC	SBS1	BRCA ER+	Zero-inflated negative binomial	-0.1322	0.0658287	0.0632256	0.138948	0.099955
LUSC	SBS1	CD	Zero-inflated negative binomial	0.0967003	0.0605515	-0.0116801	0.140861	0.263228
LUSC	SBS1	Cigarettes per day	Zero-inflated negative binomial	-0.10006	0.0595488	0.253775	0.140653	0.0289445
LUSC	SBS1	COAD	Zero-inflated negative binomial	0.0700592	0.0544818	0.0622593	0.135762	0.42017
LUSC	SBS1	Drink per week	Zero-inflated negative binomial	-0.0422652	0.0682267	0.101544	0.168547	0.582941
LUSC	SBS1	GBM	Zero-inflated negative binomial	-0.0513347	0.063776	-0.124547	0.148272	0.524163
LUSC	SBS1	HNSC	Zero-inflated negative binomial	0.0677067	0.0617051	-0.102793	0.144889	0.352817
LUSC	SBS1	IBD	Zero-inflated negative binomial	0.0956008	0.0604519	-0.190848	0.142349	0.0831523
LUSC	SBS1	KIRC	Zero-inflated negative binomial	-0.0307681	0.0599448	-0.056729	0.14217	0.810507
LUSC	SBS1	LGG	Zero-inflated negative binomial	0.0592155	0.0619463	-0.0548803	0.142454	0.541883
LUSC	SBS1	LUAD	Zero-inflated negative binomial	-0.0409983	0.0646908	0.133741	0.138337	0.460015
LUSC	SBS1	LUSC	Zero-inflated negative binomial	-0.0282572	0.0692598	0.197009	0.143712	0.301956
LUSC	SBS1	OV	Zero-inflated negative binomial	-0.0066789	0.0643692	0.14352	0.137571	0.568328
LUSC	SBS1	PRAD	Zero-inflated negative binomial	0.0431606	0.0643597	-0.0415546	0.143351	0.733024
LUSC	SBS1	RA	Zero-inflated negative binomial	0.0826483	0.0647464	-0.0645611	0.147517	0.342523
LUSC	SBS1	UC	Zero-inflated negative binomial	0.0935709	0.0579034	-0.0823343	0.136573	0.20584
LUSC	SBS1	UCEC	Zero-inflated negative binomial	0.0654658	0.0629573	0.0859235	0.141467	0.495141
LUSC	SBS2+SBS13	Age at menarche	Zero-inflated negative binomial	0.13609	0.0648796	0.072668	0.139577	0.0958488
LUSC	SBS2+SBS13	Age at menopause	Zero-inflated negative binomial	-0.147686	0.0575407	0.0274496	0.136977	0.0368349
LUSC	SBS2+SBS13	BLCA	Zero-inflated negative binomial	-0.0621171	0.0620482	-0.0752654	0.138107	0.509689
LUSC	SBS2+SBS13	BMI	Zero-inflated negative binomial	0.156229	0.0629426	-0.114157	0.13778	0.0309109
LUSC	SBS2+SBS13	BRCA	Zero-inflated negative binomial	-0.0232767	0.0612226	-0.00360864	0.138323	0.911405
LUSC	SBS2+SBS13	BRCA ER-	Zero-inflated negative binomial	-0.0416284	0.0595656	-0.0394997	0.138741	0.742531
LUSC	SBS2+SBS13	BRCA ER+	Zero-inflated negative binomial	-0.00675094	0.0600193	0.0218431	0.138383	0.962493
LUSC	SBS2+SBS13	CD	Zero-inflated negative binomial	0.0516491	0.0645311	-0.034242	0.140828	0.694138
LUSC	SBS2+SBS13	Cigarettes per day	Zero-inflated negative binomial	-0.139646	0.0611678	0.000275849	0.139946	0.0717795
LUSC	SBS2+SBS13	COAD	Zero-inflated negative binomial	0.0543191	0.0673295	-0.0792831	0.140665	0.597559
LUSC	SBS2+SBS13	Drink per week	Zero-inflated negative binomial	-0.0731672	0.0593366	0.100101	0.140129	0.35319
LUSC	SBS2+SBS13	GBM	Zero-inflated negative binomial	-0.0106225	0.058277	0.220567	0.134248	0.249444
LUSC	SBS2+SBS13	HNSC	Zero-inflated negative binomial	0.0383832	0.0592651	0.148027	0.142146	0.460755
LUSC	SBS2+SBS13	IBD	Zero-inflated negative binomial	0.0638882	0.0620522	0.00751213	0.139614	0.579273
LUSC	SBS2+SBS13	KIRC	Zero-inflated negative binomial	-0.0940503	0.0630818	-0.0333327	0.140702	0.337717
LUSC	SBS2+SBS13	LGG	Zero-inflated negative binomial	-0.0134746	0.0648622	0.144193	0.137809	0.563153
LUSC	SBS2+SBS13	LUAD	Zero-inflated negative binomial	-0.00922485	0.0671788	-0.112502	0.139064	0.692064
LUSC	SBS2+SBS13	LUSC	Zero-inflated negative binomial	0.0166409	0.0673767	0.0430957	0.136172	0.899769
LUSC	SBS2+SBS13	OV	Zero-inflated negative binomial	-0.0602738	0.0577344	-0.0565287	0.140463	0.534772
LUSC	SBS2+SBS13	PRAD	Zero-inflated negative binomial	-0.0368961	0.0566321	0.0796683	0.137217	0.664728
LUSC	SBS2+SBS13	RA	Zero-inflated negative binomial	-0.0601069	0.0552143	0.101356	0.137955	0.397513
LUSC	SBS2+SBS13	UC	Zero-inflated negative binomial	0.14827	0.0536713	-0.123221	0.137808	0.0149402
LUSC	SBS2+SBS13	UCEC	Zero-inflated negative binomial	0.163281	0.0552076	-0.172276	0.143172	0.00599949
LUSC	SBS4	Age at menarche	Zero-inflated negative binomial	0.0592407	0.0567423	-0.0671883	0.117727	0.584328
LUSC	SBS4	Age at menopause	Zero-inflated negative binomial	0.0663862	0.0561707	-0.0847752	0.115317	0.447892
LUSC	SBS4	BLCA	Zero-inflated negative binomial	0.070994	0.0538264	-0.13537	0.117259	0.247652
LUSC	SBS4	BMI	Zero-inflated negative binomial	0.0799617	0.0613999	-0.223016	0.117767	0.0716324
LUSC	SBS4	BRCA	Zero-inflated negative binomial	0.0231808	0.0522831	0.0607934	0.115952	0.735885
LUSC	SBS4	BRCA ER-	Zero-inflated negative binomial	0.00781344	0.0546094	0.000356626	0.115608	0.957527
LUSC	SBS4	BRCA ER+	Zero-inflated negative binomial	0.0291247	0.0514956	0.0911542	0.116059	0.643046
LUSC	SBS4	CD	Zero-inflated negative binomial	0.0349676	0.058158	-0.0163467	0.118141	0.852291
LUSC	SBS4	Cigarettes per day	Zero-inflated negative binomial	-0.0351347	0.0615826	0.235103	0.117426	0.111479
LUSC	SBS4	COAD	Zero-inflated negative binomial	0.0175349	0.0602422	0.0479372	0.116471	0.920127
LUSC	SBS4	Drink per week	Zero-inflated negative binomial	0.00190725	0.0672669	0.0124393	0.118012	0.955518
LUSC	SBS4	GBM	Zero-inflated negative binomial	0.0325695	0.0604431	-0.00630751	0.116681	0.992442
LUSC	SBS4	HNSC	Zero-inflated negative binomial	0.121218	0.0583463	-0.160202	0.118118	0.0475228
LUSC	SBS4	IBD	Zero-inflated negative binomial	0.0604706	0.0525463	-0.102212	0.117218	0.354689
LUSC	SBS4	KIRC	Zero-inflated negative binomial	0.0385977	0.056738	-0.0624203	0.117105	0.777171
LUSC	SBS4	LGG	Zero-inflated negative binomial	-0.035978	0.0570594	0.0570872	0.117849	0.744884
LUSC	SBS4	LUAD	Zero-inflated negative binomial	0.0153962	0.0591097	0.10308	0.117163	0.676884
LUSC	SBS4	LUSC	Zero-inflated negative binomial	0.0279199	0.0633201	-0.047583	0.116499	0.843784
LUSC	SBS4	OV	Zero-inflated negative binomial	0.0410253	0.0542368	-0.116939	0.118238	0.50508
LUSC	SBS4	PRAD	Zero-inflated negative binomial	-0.0837709	0.0688504	5.66261e-05	0.116557	0.493282
LUSC	SBS4	RA	Zero-inflated negative binomial	-0.0504451	0.0726024	0.0501635	0.116951	0.833085
LUSC	SBS4	UC	Zero-inflated negative binomial	0.0730738	0.0502984	-0.0252158	0.115485	0.375186
LUSC	SBS4	UCEC	Zero-inflated negative binomial	-0.0143967	0.0548893	0.116135	0.120753	0.64984
LUSC	SBS5	Age at menarche	Negative binomial	-0.0062749	0.0334777			0.851398
LUSC	SBS5	Age at menopause	Negative binomial	-0.0277928	0.0328443			0.393236
LUSC	SBS5	BLCA	Negative binomial	0.0290892	0.0333454			0.38846
LUSC	SBS5	BMI	Negative binomial	0.00479085	0.0328932			0.889137
LUSC	SBS5	BRCA	Negative binomial	0.000414897	0.0328437			0.990107
LUSC	SBS5	BRCA ER-	Negative binomial	0.00543627	0.0328679			0.871185
LUSC	SBS5	BRCA ER+	Negative binomial	-0.00369709	0.0328461			0.911457
LUSC	SBS5	CD	Negative binomial	0.0274271	0.0336104			0.412118
LUSC	SBS5	Cigarettes per day	Negative binomial	-0.00280143	0.0329192			0.93136
LUSC	SBS5	COAD	Negative binomial	-0.0148138	0.0330809			0.652473
LUSC	SBS5	Drink per week	Negative binomial	0.0125732	0.0333079			0.715563
LUSC	SBS5	GBM	Negative binomial	0.0537937	0.0329957			0.113579
LUSC	SBS5	HNSC	Negative binomial	0.0570494	0.0329503			0.0902645
LUSC	SBS5	IBD	Negative binomial	0.0615915	0.0332284			0.0643679
LUSC	SBS5	KIRC	Negative binomial	-0.0315207	0.033443			0.331388
LUSC	SBS5	LGG	Negative binomial	-0.00447308	0.0332004			0.895541
LUSC	SBS5	LUAD	Negative binomial	-0.0166892	0.0332337			0.61866
LUSC	SBS5	LUSC	Negative binomial	-0.029798	0.0333792			0.378681
LUSC	SBS5	OV	Negative binomial	-0.0384639	0.0333417			0.244722
LUSC	SBS5	PRAD	Negative binomial	-0.0354686	0.0329571			0.28633
LUSC	SBS5	RA	Negative binomial	-0.0293489	0.0331492			0.375256
LUSC	SBS5	UC	Negative binomial	0.0579205	0.0327782			0.0798027
LUSC	SBS5	UCEC	Negative binomial	0.00906026	0.0342556			0.787985
LUSC	TSMC	Age at menarche	Negative binomial	0.0212642	0.0299207			0.477776
LUSC	TSMC	Age at menopause	Negative binomial	-0.0166537	0.0292003			0.559568
LUSC	TSMC	BLCA	Negative binomial	0.0660901	0.0296781			0.0288382
LUSC	TSMC	BMI	Negative binomial	0.071273	0.029301			0.0225048
LUSC	TSMC	BRCA	Negative binomial	-0.0224651	0.0293831			0.449363
LUSC	TSMC	BRCA ER-	Negative binomial	-0.0323525	0.0293889			0.275131
LUSC	TSMC	BRCA ER+	Negative binomial	-0.0139626	0.029373			0.637447
LUSC	TSMC	CD	Negative binomial	0.0354769	0.0299172			0.246604
LUSC	TSMC	Cigarettes per day	Negative binomial	-0.018686	0.0295023			0.52861
LUSC	TSMC	COAD	Negative binomial	-0.0163818	0.0295473			0.580412
LUSC	TSMC	Drink per week	Negative binomial	-0.0271776	0.0298857			0.385833
LUSC	TSMC	GBM	Negative binomial	0.0531365	0.0293462			0.0799576
LUSC	TSMC	HNSC	Negative binomial	0.0341253	0.0296624			0.256466
LUSC	TSMC	IBD	Negative binomial	0.0736354	0.0295541			0.0130671
LUSC	TSMC	KIRC	Negative binomial	-0.0245409	0.0298953			0.399898
LUSC	TSMC	LGG	Negative binomial	0.0309022	0.0294844			0.279841
LUSC	TSMC	LUAD	Negative binomial	-0.0177793	0.0296544			0.562512
LUSC	TSMC	LUSC	Negative binomial	-0.0437845	0.0298899			0.16275
LUSC	TSMC	OV	Negative binomial	0.0146594	0.0298666			0.617149
LUSC	TSMC	PRAD	Negative binomial	-0.0567229	0.029463			0.0634822
LUSC	TSMC	RA	Negative binomial	-0.0377828	0.0296898			0.21431
LUSC	TSMC	UC	Negative binomial	0.0617681	0.0292937			0.03136
LUSC	TSMC	UCEC	Negative binomial	-0.00259649	0.0302828			0.930313
OV	SBS1	Age at menarche	Zero-inflated negative binomial	-0.00661546	0.0417325	0.1422	0.1954	0.756653
OV	SBS1	Age at menopause	Zero-inflated negative binomial	-0.00714625	0.0411067	0.055144	0.190438	0.923572
OV	SBS1	BLCA	Zero-inflated negative binomial	-0.0326064	0.0406168	-0.0764936	0.192912	0.681418
OV	SBS1	BMI	Zero-inflated negative binomial	-0.0448143	0.04142	0.1022	0.200692	0.475793
OV	SBS1	BRCA	Zero-inflated negative binomial	0.0711085	0.040739	0.0145997	0.190445	0.225803
OV	SBS1	BRCA ER-	Zero-inflated negative binomial	0.0425366	0.0407941	-0.0153838	0.188942	0.573219
OV	SBS1	BRCA ER+	Zero-inflated negative binomial	0.0812891	0.0403208	0.0245299	0.190725	0.134043
OV	SBS1	CD	Zero-inflated negative binomial	0.0237102	0.0438279	-0.12295	0.202218	0.700802
OV	SBS1	Cigarettes per day	Zero-inflated negative binomial	0.0411051	0.0401726	0.174982	0.19746	0.415521
OV	SBS1	COAD	Zero-inflated negative binomial	-0.0187755	0.041124	-0.316498	0.193846	0.238041
OV	SBS1	Drink per week	Zero-inflated negative binomial	0.00582936	0.0408786	0.124745	0.198123	0.815395
OV	SBS1	GBM	Zero-inflated negative binomial	-0.000424171	0.0401207	0.0529976	0.184487	0.952268
OV	SBS1	HNSC	Zero-inflated negative binomial	0.0242479	0.0433495	0.24312	0.200583	0.415281
OV	SBS1	IBD	Zero-inflated negative binomial	0.0430863	0.0429429	-0.204822	0.201356	0.332558
OV	SBS1	KIRC	Zero-inflated negative binomial	-0.0472918	0.0420359	0.17629	0.189855	0.321299
OV	SBS1	LGG	Zero-inflated negative binomial	-0.0323538	0.0417828	-0.0988135	0.20918	0.673603
OV	SBS1	LUAD	Zero-inflated negative binomial	0.0324863	0.0395659	0.206618	0.195118	0.415982
OV	SBS1	LUSC	Zero-inflated negative binomial	0.0934296	0.0380832	0.111009	0.194352	0.0454194
OV	SBS1	OV	Zero-inflated negative binomial	-0.00619076	0.0419784	-0.187284	0.219974	0.691078
OV	SBS1	PRAD	Zero-inflated negative binomial	-0.0728946	0.0399933	-0.0914656	0.192807	0.177929
OV	SBS1	RA	Zero-inflated negative binomial	-0.079788	0.0387913	-0.192615	0.194361	0.0805387
OV	SBS1	UC	Zero-inflated negative binomial	0.03517	0.0408181	-0.135543	0.200258	0.522807
OV	SBS1	UCEC	Zero-inflated negative binomial	0.0336867	0.0403178	-0.0768394	0.190433	0.63448
OV	SBS40	Age at menarche	Zero-inflated negative binomial	0.0757407	0.0469175	0.080637	0.13821	0.253301
OV	SBS40	Age at menopause	Zero-inflated negative binomial	0.0919114	0.0531529	-0.121651	0.139565	0.169197
OV	SBS40	BLCA	Zero-inflated negative binomial	-0.0383801	0.0496872	-0.0250582	0.136622	0.773276
OV	SBS40	BMI	Zero-inflated negative binomial	-0.0499053	0.0495183	0.111126	0.142309	0.470478
OV	SBS40	BRCA	Zero-inflated negative binomial	-0.0282793	0.0577042	0.0273024	0.143495	0.877683
OV	SBS40	BRCA ER-	Zero-inflated negative binomial	-0.0319939	0.0526032	-0.0154816	0.14248	0.814327
OV	SBS40	BRCA ER+	Zero-inflated negative binomial	-0.0190486	0.0603753	0.0484897	0.143108	0.900496
OV	SBS40	CD	Zero-inflated negative binomial	-0.0100551	0.0615647	0.0197728	0.142188	0.994644
OV	SBS40	Cigarettes per day	Zero-inflated negative binomial	-0.0121713	0.0468934	-0.234588	0.142864	0.250088
OV	SBS40	COAD	Zero-inflated negative binomial	-0.0688997	0.0492863	-0.0993004	0.139247	0.293103
OV	SBS40	Drink per week	Zero-inflated negative binomial	-0.0671091	0.0536536	0.0111094	0.141127	0.453767
OV	SBS40	GBM	Zero-inflated negative binomial	-0.0724531	0.0495557	0.2006	0.143165	0.126992
OV	SBS40	HNSC	Zero-inflated negative binomial	-0.0743402	0.0521306	0.00218212	0.138464	0.425778
OV	SBS40	IBD	Zero-inflated negative binomial	-0.038874	0.0627981	0.0730491	0.141363	0.738162
OV	SBS40	KIRC	Zero-inflated negative binomial	-0.024009	0.0455543	0.127972	0.142749	0.580683
OV	SBS40	LGG	Zero-inflated negative binomial	-0.0212067	0.0463949	0.239322	0.147568	0.237557
OV	SBS40	LUAD	Zero-inflated negative binomial	-0.0233243	0.0441608	-0.207679	0.138644	0.287648
OV	SBS40	LUSC	Zero-inflated negative binomial	0.0426305	0.0417108	-0.413622	0.141247	0.00681621
OV	SBS40	OV	Zero-inflated negative binomial	-0.105351	0.0471278	-0.175476	0.139182	0.0405797
OV	SBS40	PRAD	Zero-inflated negative binomial	0.0481763	0.0515007	0.362423	0.142766	0.026915
OV	SBS40	RA	Zero-inflated negative binomial	0.0527639	0.0465088	0.505324	0.14952	0.00132229
OV	SBS40	UC	Zero-inflated negative binomial	0.017273	0.0509264	-0.0502318	0.136296	0.86844
OV	SBS40	UCEC	Zero-inflated negative binomial	0.102726	0.0435786	-0.202096	0.13771	0.0222841
OV	SBS5	Age at menarche	Zero-inflated negative binomial	-0.00680545	0.0528141	-0.0376161	0.173119	0.990756
OV	SBS5	Age at menopause	Zero-inflated negative binomial	-0.0328964	0.0503961	-0.015261	0.170786	0.797931
OV	SBS5	BLCA	Zero-inflated negative binomial	-0.0229576	0.049736	-0.0946704	0.175274	0.80294
OV	SBS5	BMI	Zero-inflated negative binomial	-0.0102213	0.054745	-0.0372943	0.175317	0.844777
OV	SBS5	BRCA	Zero-inflated negative binomial	0.0440514	0.0541306	0.0934366	0.18085	0.622577
OV	SBS5	BRCA ER-	Zero-inflated negative binomial	0.0340496	0.0538222	0.112544	0.17884	0.686397
OV	SBS5	BRCA ER+	Zero-inflated negative binomial	0.0453724	0.0540338	0.0720161	0.179746	0.681596
OV	SBS5	CD	Zero-inflated negative binomial	-0.0229374	0.0503313	-0.165468	0.180285	0.615778
OV	SBS5	Cigarettes per day	Zero-inflated negative binomial	-0.0382937	0.0529078	0.264071	0.187337	0.269246
OV	SBS5	COAD	Zero-inflated negative binomial	-0.0703838	0.0520366	0.143483	0.176469	0.285184
OV	SBS5	Drink per week	Zero-inflated negative binomial	-0.0181447	0.0583358	-0.0500332	0.179378	0.944732
OV	SBS5	GBM	Zero-inflated negative binomial	0.0431341	0.0529976	-0.177689	0.17985	0.413568
OV	SBS5	HNSC	Zero-inflated negative binomial	-0.0347684	0.0528706	-0.0367052	0.173774	0.790057
OV	SBS5	IBD	Zero-inflated negative binomial	0.013209	0.0495322	-0.221743	0.18473	0.443482
OV	SBS5	KIRC	Zero-inflated negative binomial	0.0856514	0.0573817	0.0465814	0.178005	0.328969
OV	SBS5	LGG	Zero-inflated negative binomial	-0.0246381	0.0523647	-0.400619	0.195671	0.0887903
OV	SBS5	LUAD	Zero-inflated negative binomial	-0.0720541	0.0508011	-0.0660216	0.169441	0.382475
OV	SBS5	LUSC	Zero-inflated negative binomial	-0.106393	0.0533836	0.159389	0.174518	0.092892
OV	SBS5	OV	Zero-inflated negative binomial	-0.0603444	0.0501392	-0.0422922	0.177421	0.481716
OV	SBS5	PRAD	Zero-inflated negative binomial	0.0430728	0.0525342	-0.381006	0.181857	0.0735864
OV	SBS5	RA	Zero-inflated negative binomial	0.0601818	0.0541204	-0.557738	0.192235	0.00555416
OV	SBS5	UC	Zero-inflated negative binomial	-0.0110455	0.0534065	-0.135371	0.172584	0.710562
OV	SBS5	UCEC	Zero-inflated negative binomial	-0.106655	0.0555375	-0.0153081	0.171063	0.164902
OV	TSMC	Age at menarche	Negative binomial	-0.0135378	0.0392976			0.728407
OV	TSMC	Age at menopause	Negative binomial	-0.0526757	0.0393458			0.18602
OV	TSMC	BLCA	Negative binomial	-0.0166047	0.0396782			0.671105
OV	TSMC	BMI	Negative binomial	-0.0296313	0.0401673			0.473355
OV	TSMC	BRCA	Negative binomial	0.0722109	0.0399512			0.0867579
OV	TSMC	BRCA ER-	Negative binomial	0.0490184	0.039721			0.231066
OV	TSMC	BRCA ER+	Negative binomial	0.0809883	0.0399514			0.0576543
OV	TSMC	CD	Negative binomial	-0.00508186	0.0403244			0.899412
OV	TSMC	Cigarettes per day	Negative binomial	0.00320478	0.0395423			0.937005
OV	TSMC	COAD	Negative binomial	-0.0439062	0.0394999			0.272367
OV	TSMC	Drink per week	Negative binomial	0.00387542	0.0411938			0.924986
OV	TSMC	GBM	Negative binomial	-0.0393627	0.0390265			0.330614
OV	TSMC	HNSC	Negative binomial	0.0215858	0.0407796			0.600117
OV	TSMC	IBD	Negative binomial	0.0133905	0.0398423			0.733663
OV	TSMC	KIRC	Negative binomial	0.0201877	0.040277			0.61682
OV	TSMC	LGG	Negative binomial	-0.0214971	0.039864			0.599599
OV	TSMC	LUAD	Negative binomial	-0.0766288	0.0390434			0.0488962
OV	TSMC	LUSC	Negative binomial	-0.0200154	0.0393105			0.607896
OV	TSMC	OV	Negative binomial	-0.00799287	0.0396383			0.843384
OV	TSMC	PRAD	Negative binomial	0.0182076	0.0399119			0.652294
OV	TSMC	RA	Negative binomial	0.00835295	0.0399913			0.836257
OV	TSMC	UC	Negative binomial	0.0430013	0.0393137			0.298255
OV	TSMC	UCEC	Negative binomial	0.00370064	0.0396317			0.927765
PRAD	SBS1	Age at menarche	Negative binomial	-0.269782	0.0486087			2.48589e-09
PRAD	SBS1	Age at menopause	Negative binomial	-0.0628467	0.0497128			0.252239
PRAD	SBS1	BLCA	Negative binomial	0.0126047	0.0495764			0.81877
PRAD	SBS1	BMI	Negative binomial	0.269303	0.048771			6.09115e-08
PRAD	SBS1	BRCA	Negative binomial	-0.173549	0.0489022			0.000855225
PRAD	SBS1	BRCA ER-	Negative binomial	-0.186056	0.0489068			0.00026809
PRAD	SBS1	BRCA ER+	Negative binomial	-0.148103	0.0490736			0.00493402
PRAD	SBS1	CD	Negative binomial	0.248106	0.047954			4.63219e-08
PRAD	SBS1	Cigarettes per day	Negative binomial	-0.0466101	0.0514594			0.381592
PRAD	SBS1	COAD	Negative binomial	0.0869635	0.0496611			0.094701
PRAD	SBS1	Drink per week	Negative binomial	-0.220456	0.0490442			1.6863e-05
PRAD	SBS1	GBM	Negative binomial	-0.260584	0.048384			3.2876e-08
PRAD	SBS1	HNSC	Negative binomial	-0.255772	0.0482306			2.06651e-09
PRAD	SBS1	IBD	Negative binomial	0.200241	0.0485044			9.03866e-06
PRAD	SBS1	KIRC	Negative binomial	-0.0820249	0.0498652			0.135298
PRAD	SBS1	LGG	Negative binomial	-0.106318	0.0503726			0.04935
PRAD	SBS1	LUAD	Negative binomial	-0.0770806	0.0500042			0.134643
PRAD	SBS1	LUSC	Negative binomial	-0.157444	0.0494988			0.0014618
PRAD	SBS1	OV	Negative binomial	0.0414979	0.0499956			0.381361
PRAD	SBS1	PRAD	Negative binomial	0.19864	0.0494374			7.86974e-05
PRAD	SBS1	RA	Negative binomial	0.149662	0.0500696			0.00478395
PRAD	SBS1	UC	Negative binomial	0.261122	0.0478855			3.70599e-09
PRAD	SBS1	UCEC	Negative binomial	0.206795	0.0497996			4.42265e-05
PRAD	SBS40	Age at menarche	Zero-inflated negative binomial	0.0372802	0.0409357	0.0315932	0.107422	0.627996
PRAD	SBS40	Age at menopause	Zero-inflated negative binomial	-0.0359286	0.0399712	-0.0417987	0.106148	0.618078
PRAD	SBS40	BLCA	Zero-inflated negative binomial	0.0190177	0.0396753	-0.197796	0.106768	0.156403
PRAD	SBS40	BMI	Zero-inflated negative binomial	0.0192094	0.0414932	0.103332	0.107638	0.566993
PRAD	SBS40	BRCA	Zero-inflated negative binomial	0.0631973	0.0406736	0.0422671	0.105548	0.28121
PRAD	SBS40	BRCA ER-	Zero-inflated negative binomial	0.0656124	0.0421563	0.0228168	0.105666	0.297993
PRAD	SBS40	BRCA ER+	Zero-inflated negative binomial	0.0564105	0.0395669	0.0500791	0.105611	0.326664
PRAD	SBS40	CD	Zero-inflated negative binomial	0.0640093	0.0438175	-0.0881064	0.106295	0.243931
PRAD	SBS40	Cigarettes per day	Zero-inflated negative binomial	0.0201789	0.0410478	-0.114536	0.110382	0.517894
PRAD	SBS40	COAD	Zero-inflated negative binomial	0.019981	0.0397727	0.0860462	0.106206	0.633647
PRAD	SBS40	Drink per week	Zero-inflated negative binomial	-0.0359748	0.0467844	0.0376387	0.106541	0.700957
PRAD	SBS40	GBM	Zero-inflated negative binomial	-0.0128945	0.0468604	-0.0851794	0.106105	0.697365
PRAD	SBS40	HNSC	Zero-inflated negative binomial	-0.0337518	0.037702	0.0161118	0.106174	0.660198
PRAD	SBS40	IBD	Zero-inflated negative binomial	0.0237171	0.0428083	-0.120661	0.106822	0.451459
PRAD	SBS40	KIRC	Zero-inflated negative binomial	0.0380339	0.0400865	0.0938062	0.106759	0.435121
PRAD	SBS40	LGG	Zero-inflated negative binomial	-0.0311124	0.0469033	0.0632832	0.108025	0.673646
PRAD	SBS40	LUAD	Zero-inflated negative binomial	0.0206566	0.0433288	-0.0433782	0.106885	0.82663
PRAD	SBS40	LUSC	Zero-inflated negative binomial	-0.00410756	0.0398727	-0.0921675	0.106605	0.68643
PRAD	SBS40	OV	Zero-inflated negative binomial	-0.0010594	0.0434598	0.083644	0.107065	0.735575
PRAD	SBS40	PRAD	Zero-inflated negative binomial	0.00891767	0.0415641	-0.227267	0.108948	0.106353
PRAD	SBS40	RA	Zero-inflated negative binomial	0.0495801	0.0439106	-0.0690537	0.107912	0.42954
PRAD	SBS40	UC	Zero-inflated negative binomial	-0.0174147	0.0400623	-0.164461	0.106699	0.278136
PRAD	SBS40	UCEC	Zero-inflated negative binomial	-0.0764832	0.043539	0.0332625	0.107289	0.212138
PRAD	SBS5	Age at menarche	Zero-inflated negative binomial	0.0531607	0.0559824	0.019986	0.147661	0.760919
PRAD	SBS5	Age at menopause	Zero-inflated negative binomial	-0.238687	0.0576509	-0.167678	0.14062	0.000195742
PRAD	SBS5	BLCA	Zero-inflated negative binomial	-0.175059	0.0574193	-0.0331018	0.145339	0.0136403
PRAD	SBS5	BMI	Zero-inflated negative binomial	-0.0515476	0.0578078	-0.0094197	0.14641	0.665503
PRAD	SBS5	BRCA	Zero-inflated negative binomial	0.108693	0.0566201	0.0371493	0.138757	0.163292
PRAD	SBS5	BRCA ER-	Zero-inflated negative binomial	0.0206259	0.0578956	0.0133522	0.139137	0.983672
PRAD	SBS5	BRCA ER+	Zero-inflated negative binomial	0.15687	0.0562812	0.0501106	0.139644	0.0231186
PRAD	SBS5	CD	Zero-inflated negative binomial	0.14043	0.0589907	0.122859	0.162684	0.0460189
PRAD	SBS5	Cigarettes per day	Zero-inflated negative binomial	0.00260149	0.0650963	0.405551	0.156995	0.0277881
PRAD	SBS5	COAD	Zero-inflated negative binomial	-0.0787057	0.0571788	-0.11289	0.143648	0.3221
PRAD	SBS5	Drink per week	Zero-inflated negative binomial	0.0833236	0.0560216	0.0856638	0.141264	0.275033
PRAD	SBS5	GBM	Zero-inflated negative binomial	-0.0857173	0.0549366	0.13799	0.143321	0.173736
PRAD	SBS5	HNSC	Zero-inflated negative binomial	-0.151636	0.0605824	0.00450626	0.151145	0.0385037
PRAD	SBS5	IBD	Zero-inflated negative binomial	0.0521584	0.0582741	0.172264	0.160852	0.39757
PRAD	SBS5	KIRC	Zero-inflated negative binomial	0.173601	0.0565756	-0.0575694	0.140214	0.00888632
PRAD	SBS5	LGG	Zero-inflated negative binomial	-0.0585371	0.0566591	0.135936	0.143886	0.353639
PRAD	SBS5	LUAD	Zero-inflated negative binomial	-0.103601	0.0567341	0.0953741	0.14279	0.142413
PRAD	SBS5	LUSC	Zero-inflated negative binomial	-0.0401185	0.0625245	0.199689	0.146175	0.294717
PRAD	SBS5	OV	Zero-inflated negative binomial	-0.0884311	0.0578923	0.0764616	0.147306	0.260635
PRAD	SBS5	PRAD	Zero-inflated negative binomial	0.0253468	0.0634522	0.149611	0.153895	0.576903
PRAD	SBS5	RA	Zero-inflated negative binomial	-0.0661356	0.0624298	0.122686	0.146984	0.353848
PRAD	SBS5	UC	Zero-inflated negative binomial	0.0485025	0.0622251	0.327295	0.183301	0.139719
PRAD	SBS5	UCEC	Zero-inflated negative binomial	-0.0776084	0.0592503	-0.111498	0.143071	0.353383
PRAD	TSMC	Age at menarche	Negative binomial	-0.0236132	0.0254994			0.345761
PRAD	TSMC	Age at menopause	Negative binomial	-0.0367852	0.0252263			0.150973
PRAD	TSMC	BLCA	Negative binomial	-0.00170029	0.0252916			0.946678
PRAD	TSMC	BMI	Negative binomial	0.0270785	0.0254951			0.287008
PRAD	TSMC	BRCA	Negative binomial	0.000648758	0.0251011			0.979426
PRAD	TSMC	BRCA ER-	Negative binomial	0.00176897	0.0251866			0.944439
PRAD	TSMC	BRCA ER+	Negative binomial	9.99659e-05	0.0250864			0.996816
PRAD	TSMC	CD	Negative binomial	0.0464992	0.02516			0.0624775
PRAD	TSMC	Cigarettes per day	Negative binomial	-0.015364	0.0262066			0.564441
PRAD	TSMC	COAD	Negative binomial	0.00076798	0.0252628			0.975483
PRAD	TSMC	Drink per week	Negative binomial	-0.00333078	0.0253732			0.897788
PRAD	TSMC	GBM	Negative binomial	-0.0124402	0.025275			0.62113
PRAD	TSMC	HNSC	Negative binomial	-0.0249356	0.0253059			0.321978
PRAD	TSMC	IBD	Negative binomial	0.0256267	0.0251962			0.303088
PRAD	TSMC	KIRC	Negative binomial	0.0107029	0.0253976			0.669659
PRAD	TSMC	LGG	Negative binomial	-0.00760519	0.0256373			0.770978
PRAD	TSMC	LUAD	Negative binomial	-0.031022	0.0254768			0.220333
PRAD	TSMC	LUSC	Negative binomial	-0.0168276	0.0253584			0.508322
PRAD	TSMC	OV	Negative binomial	-0.0279698	0.0253688			0.270954
PRAD	TSMC	PRAD	Negative binomial	0.0109196	0.0255416			0.670499
PRAD	TSMC	RA	Negative binomial	0.00569387	0.0257419			0.828628
PRAD	TSMC	UC	Negative binomial	0.00881807	0.0252336			0.723709
PRAD	TSMC	UCEC	Negative binomial	-0.0170255	0.02568			0.508739
UCEC	SBS1	Age at menarche	Negative binomial	-0.114917	0.0814275			0.17531
UCEC	SBS1	Age at menopause	Negative binomial	0.0364747	0.0816192			0.606112
UCEC	SBS1	BLCA	Negative binomial	0.24906	0.0813718			0.00358461
UCEC	SBS1	BMI	Negative binomial	0.00995945	0.0833189			0.914745
UCEC	SBS1	BRCA	Negative binomial	0.192781	0.0810626			0.0153117
UCEC	SBS1	BRCA ER-	Negative binomial	0.179313	0.0805296			0.0194354
UCEC	SBS1	BRCA ER+	Negative binomial	0.173116	0.0814433			0.0315761
UCEC	SBS1	CD	Negative binomial	0.0321063	0.0830865			0.734566
UCEC	SBS1	Cigarettes per day	Negative binomial	0.0259234	0.081839			0.7918
UCEC	SBS1	COAD	Negative binomial	-0.0106008	0.0817681			0.898404
UCEC	SBS1	Drink per week	Negative binomial	-0.14476	0.0818889			0.0903727
UCEC	SBS1	GBM	Negative binomial	0.21314	0.081756			0.0209754
UCEC	SBS1	HNSC	Negative binomial	-0.190862	0.0827927			0.0571761
UCEC	SBS1	IBD	Negative binomial	0.0395887	0.0831778			0.681431
UCEC	SBS1	KIRC	Negative binomial	0.092819	0.0811516			0.210879
UCEC	SBS1	LGG	Negative binomial	0.0490238	0.0815885			0.636533
UCEC	SBS1	LUAD	Negative binomial	0.1332	0.0816839			0.107088
UCEC	SBS1	LUSC	Negative binomial	0.0282282	0.0830909			0.763784
UCEC	SBS1	OV	Negative binomial	0.157561	0.0813189			0.074418
UCEC	SBS1	PRAD	Negative binomial	-0.0281879	0.0823055			0.714392
UCEC	SBS1	RA	Negative binomial	0.0239063	0.0818168			0.785862
UCEC	SBS1	UC	Negative binomial	-0.0090215	0.0808975			0.925915
UCEC	SBS1	UCEC	Negative binomial	0.0977079	0.0816842			0.250774
UCEC	SBS2+SBS13	Age at menarche	Zero-inflated negative binomial	0.167825	0.258609	0.302575	0.157546	0.11826
UCEC	SBS2+SBS13	Age at menopause	Zero-inflated negative binomial	0.356302	0.215947	0.133148	0.15707	0.132302
UCEC	SBS2+SBS13	BLCA	Zero-inflated negative binomial	0.318466	0.166068	-0.0465657	0.153832	0.173092
UCEC	SBS2+SBS13	BMI	Zero-inflated negative binomial	-0.35932	0.172043	0.0283557	0.152995	0.0881587
UCEC	SBS2+SBS13	BRCA	Zero-inflated negative binomial	0.452277	0.15865	0.169237	0.153918	0.0134769
UCEC	SBS2+SBS13	BRCA ER-	Zero-inflated negative binomial	0.378221	0.173477	0.154388	0.152057	0.0611795
UCEC	SBS2+SBS13	BRCA ER+	Zero-inflated negative binomial	0.485507	0.161108	0.165442	0.15604	0.00837869
UCEC	SBS2+SBS13	CD	Zero-inflated negative binomial	-0.386985	0.211491	0.142855	0.158621	0.0753205
UCEC	SBS2+SBS13	Cigarettes per day	Zero-inflated negative binomial	0.840862	0.23703	0.44356	0.187361	0.000155232
UCEC	SBS2+SBS13	COAD	Zero-inflated negative binomial	-0.105105	0.169577	-0.0525655	0.150363	0.554885
UCEC	SBS2+SBS13	Drink per week	Zero-inflated negative binomial	-0.0975159	0.211645	-0.121948	0.152394	0.428911
UCEC	SBS2+SBS13	GBM	Zero-inflated negative binomial	0.0998668	0.18616	0.0864465	0.152703	0.654343
UCEC	SBS2+SBS13	HNSC	Zero-inflated negative binomial	-0.454065	0.18249	-0.0692216	0.153632	0.0354064
UCEC	SBS2+SBS13	IBD	Zero-inflated negative binomial	-0.119593	0.239894	0.162616	0.157175	0.392316
UCEC	SBS2+SBS13	KIRC	Zero-inflated negative binomial	-0.293568	0.267234	0.0887048	0.156416	0.218635
UCEC	SBS2+SBS13	LGG	Zero-inflated negative binomial	0.283267	0.16874	0.195089	0.159424	0.13719
UCEC	SBS2+SBS13	LUAD	Zero-inflated negative binomial	0.0303256	0.257004	0.0763326	0.154981	0.620405
UCEC	SBS2+SBS13	LUSC	Zero-inflated negative binomial	0.342405	0.248373	0.138219	0.164302	0.176999
UCEC	SBS2+SBS13	OV	Zero-inflated negative binomial	-0.176041	0.188571	-0.156727	0.14811	0.328276
UCEC	SBS2+SBS13	PRAD	Zero-inflated negative binomial	-0.148933	0.214747	0.000997939	0.154529	0.605775
UCEC	SBS2+SBS13	RA	Zero-inflated negative binomial	0.020043	0.174148	0.10839	0.151363	0.707729
UCEC	SBS2+SBS13	UC	Zero-inflated negative binomial	0.0651353	0.184098	0.0989159	0.149257	0.574768
UCEC	SBS2+SBS13	UCEC	Zero-inflated negative binomial	-0.385928	0.124319	-0.020535	0.14921	0.00870684
UCEC	SBS40	Age at menarche	Zero-inflated negative binomial	-0.0731648	0.0685072	0.135803	0.131741	0.343622
UCEC	SBS40	Age at menopause	Zero-inflated negative binomial	-0.0175189	0.0639242	0.0490996	0.130489	0.942294
UCEC	SBS40	BLCA	Zero-inflated negative binomial	0.170522	0.0581273	0.0769321	0.133214	0.0144419
UCEC	SBS40	BMI	Zero-inflated negative binomial	0.00511928	0.0708818	0.0586591	0.132287	0.822824
UCEC	SBS40	BRCA	Zero-inflated negative binomial	-0.130567	0.0667908	0.0504576	0.132129	0.133433
UCEC	SBS40	BRCA ER-	Zero-inflated negative binomial	-0.190113	0.0613331	-0.0322333	0.131179	0.00988789
UCEC	SBS40	BRCA ER+	Zero-inflated negative binomial	-0.0687004	0.0709999	0.0974761	0.132724	0.426425
UCEC	SBS40	CD	Zero-inflated negative binomial	-0.306595	0.055425	-0.158208	0.135617	7.70725e-07
UCEC	SBS40	Cigarettes per day	Zero-inflated negative binomial	0.000102027	0.0659869	0.221158	0.132575	0.240338
UCEC	SBS40	COAD	Zero-inflated negative binomial	0.0155805	0.0677537	0.145748	0.132998	0.481768
UCEC	SBS40	Drink per week	Zero-inflated negative binomial	0.0760172	0.0674946	0.124835	0.1342	0.396546
UCEC	SBS40	GBM	Zero-inflated negative binomial	0.132468	0.0555332	0.156248	0.133926	0.0335236
UCEC	SBS40	HNSC	Zero-inflated negative binomial	-0.0174136	0.0610557	0.140106	0.135624	0.508338
UCEC	SBS40	IBD	Zero-inflated negative binomial	-0.247044	0.055314	-0.119224	0.134132	8.53996e-05
UCEC	SBS40	KIRC	Zero-inflated negative binomial	0.0402897	0.0674865	0.0103756	0.129659	0.855652
UCEC	SBS40	LGG	Zero-inflated negative binomial	0.185562	0.0529299	-0.0966061	0.129989	0.00193149
UCEC	SBS40	LUAD	Zero-inflated negative binomial	0.113752	0.0622175	-0.0182777	0.132172	0.186987
UCEC	SBS40	LUSC	Zero-inflated negative binomial	0.165409	0.0532433	-0.0392927	0.132508	0.00857092
UCEC	SBS40	OV	Zero-inflated negative binomial	0.132736	0.067499	-0.0787239	0.131697	0.116147
UCEC	SBS40	PRAD	Zero-inflated negative binomial	-0.0921576	0.0639685	-0.0458788	0.132176	0.306082
UCEC	SBS40	RA	Zero-inflated negative binomial	-0.10139	0.0626107	0.0405357	0.131619	0.239687
UCEC	SBS40	UC	Zero-inflated negative binomial	-0.226749	0.0540081	-0.0943037	0.129	0.000211897
UCEC	SBS40	UCEC	Zero-inflated negative binomial	-0.0931444	0.0602865	-0.329433	0.136333	0.0145897
UCEC	SBS5	Age at menarche	Negative binomial	-0.0203743	0.091768			0.831954
UCEC	SBS5	Age at menopause	Negative binomial	0.0883288	0.0916982			0.258493
UCEC	SBS5	BLCA	Negative binomial	0.103751	0.0921976			0.204002
UCEC	SBS5	BMI	Negative binomial	0.0099762	0.093723			0.930034
UCEC	SBS5	BRCA	Negative binomial	0.0206238	0.0917523			0.814556
UCEC	SBS5	BRCA ER-	Negative binomial	0.0362621	0.0910965			0.677046
UCEC	SBS5	BRCA ER+	Negative binomial	0.00614334	0.0920638			0.943644
UCEC	SBS5	CD	Negative binomial	0.0213312	0.0934585			0.839126
UCEC	SBS5	Cigarettes per day	Negative binomial	0.16266	0.0918659			0.157123
UCEC	SBS5	COAD	Negative binomial	0.0118702	0.0919692			0.900481
UCEC	SBS5	Drink per week	Negative binomial	-0.140495	0.0922033			0.163477
UCEC	SBS5	GBM	Negative binomial	0.328511	0.0914582			0.001397
UCEC	SBS5	HNSC	Negative binomial	-0.0701758	0.0934561			0.549872
UCEC	SBS5	IBD	Negative binomial	0.0299659	0.0935666			0.783707
UCEC	SBS5	KIRC	Negative binomial	-0.0103254	0.0914351			0.910378
UCEC	SBS5	LGG	Negative binomial	0.174109	0.0915431			0.122336
UCEC	SBS5	LUAD	Negative binomial	0.0127228	0.0921255			0.8867
UCEC	SBS5	LUSC	Negative binomial	-0.0742743	0.0934189			0.465273
UCEC	SBS5	OV	Negative binomial	0.239854	0.0911779			0.0134335
UCEC	SBS5	PRAD	Negative binomial	-0.0796149	0.0925055			0.354616
UCEC	SBS5	RA	Negative binomial	-0.0214521	0.0920295			0.819669
UCEC	SBS5	UC	Negative binomial	-0.153928	0.0907697			0.133758
UCEC	SBS5	UCEC	Negative binomial	-0.101311	0.091894			0.29122
UCEC	TSMC	Age at menarche	Negative binomial	-0.125783	0.0821541			0.170961
UCEC	TSMC	Age at menopause	Negative binomial	-0.00570662	0.0819798			0.544016
UCEC	TSMC	BLCA	Negative binomial	0.0914946	0.0822615			0.231472
UCEC	TSMC	BMI	Negative binomial	-0.0621251	0.0832487			0.561972
UCEC	TSMC	BRCA	Negative binomial	0.227009	0.0811243			0.0044973
UCEC	TSMC	BRCA ER-	Negative binomial	0.182776	0.0808169			0.0190463
UCEC	TSMC	BRCA ER+	Negative binomial	0.221368	0.0814039			0.00570411
UCEC	TSMC	CD	Negative binomial	-0.0723132	0.0836797			0.4252
UCEC	TSMC	Cigarettes per day	Negative binomial	0.0141154	0.0820418			0.892419
UCEC	TSMC	COAD	Negative binomial	0.060682	0.0821938			0.458998
UCEC	TSMC	Drink per week	Negative binomial	-0.107333	0.0823561			0.210761
UCEC	TSMC	GBM	Negative binomial	0.256337	0.0818939			0.00383669
UCEC	TSMC	HNSC	Negative binomial	-0.0685477	0.0826679			0.524978
UCEC	TSMC	IBD	Negative binomial	-0.113501	0.0840381			0.222128
UCEC	TSMC	KIRC	Negative binomial	-0.0520557	0.0817042			0.543425
UCEC	TSMC	LGG	Negative binomial	0.166473	0.0815678			0.0771377
UCEC	TSMC	LUAD	Negative binomial	0.0108548	0.0819776			0.898336
UCEC	TSMC	LUSC	Negative binomial	-0.0164902	0.0834451			0.862315
UCEC	TSMC	OV	Negative binomial	0.180889	0.0817903			0.0466453
UCEC	TSMC	PRAD	Negative binomial	-0.0608448	0.0822726			0.404916
UCEC	TSMC	RA	Negative binomial	-0.0581765	0.0818861			0.458524
UCEC	TSMC	UC	Negative binomial	-0.250033	0.0809296			0.00722459
UCEC	TSMC	UCEC	Negative binomial	-0.124487	0.0818407			0.15206
Results are from zero-inflated negative binomial model or negative binomial model regressing somatic mutation count on germline PRS, adjusting for age at cancer diagnosis, sex, and the top 10 genetic PCs
abBETA_count is the effect estimate per standardized unit of PRS from the count model; SE_count is the standard error for the estimate
cdBETA_logistic is the effect estimate per standardized unit of PRS from the logistic model (for zero-inflated model only); SE_logistic is the standard error for the estimate

## Sheet: Table S5
Table S5. Association results without adjusting for age at cancer diagnosis
Cancer type	Somatic mutation count	Germline PRS	Direction of association	P value	New association
PRAD	SBS1	Age at menarche	-	3.20646e-09
PRAD	SBS1	HNSC	-	4.68193e-09
PRAD	SBS1	UC	+	4.78889e-09
PRAD	SBS1	GBM	-	3.98245e-08
PRAD	SBS1	CD	+	5.00145e-08
UCEC	SBS40	CD	-	5.34925e-08
PRAD	SBS1	BMI	+	1.07154e-07
BRCA ER-	TSMC	HNSC	-	5.27332e-07
BRCA ER-	SBS1	HNSC	-	5.44924e-07
BRCA	SBS1	Age at menarche	+	1.33294e-06
PRAD	SBS5	Age at natural menopause	-	1.70807e-06	Yes
GBM	SBS1	OV	+	3.97357e-06
GBM	TSMC	RA	+	4.08728e-06	Yes
BRCA	SBS2+SBS13	IBD	+	4.39709e-06
BRCA ER+	SBS1	LUAD	+	5.15657e-06	Yes
BRCA	SBS1	LUAD	+	5.48823e-06	Yes
BRCA ER+	SBS1	Age at menarche	+	7.54668e-06
PRAD	SBS1	IBD	+	8.22522e-06
COAD	TSMC	HNSC	-	1.08528e-05
UCEC	SBS40	IBD	-	1.33475e-05	Yes
BRCA	SBS1	KIRC	-	1.79228e-05	Yes
PRAD	SBS5	KIRC	+/-	1.88664e-05	Yes	*
PRAD	SBS1	Drink per week	-	2.09911e-05
BRCA	SBS1	CD	+	2.98464e-05	Yes
COAD	SBS1	Cigarettes per day	-	3.7133e-05
Results from models without adjusting for age at cancer diagnosis for all significant associations in Table 1 are listed here
New associations are significant associations that are not included in Table 1
* Positive association from count model; inverse association from logistic model.

## Sheet: Table S6
Table S6. Association results adjusting for tumor stage
Cancer type	Somatic mutation count	Germline PRS	Direction of association	P value
PRAD	SBS1	HNSC	-	2.06651e-09
PRAD	SBS1	Age at menarche	-	2.48589e-09
PRAD	SBS1	UC	+	3.70599e-09
PRAD	SBS1	GBM	-	3.2876e-08
PRAD	SBS1	CD	+	4.63219e-08
PRAD	SBS1	BMI	+	6.09115e-08
UCEC	SBS40	CD	-	7.70725e-07
BRCA	SBS1	Age at menarche	+	6.72234e-06
BRCA ER-	SBS1	HNSC	-	6.73053e-06
BRCA ER-	TSMC	HNSC	-	6.82627e-06
PRAD	SBS1	IBD	+	9.03866e-06
PRAD	SBS1	Drink per week	-	1.6863e-05
GBM	SBS1	OV	+	1.97101e-05
BRCA ER+	SBS1	Age at menarche	+	2.24347e-05
COAD	SBS1	Cigarettes per day	-	4.18808e-05
BRCA	SBS2+SBS13	IBD	+	5.30066e-05
COAD	TSMC	HNSC	-	0.00166202
Results from models adjusting for tumor stage for all significant associations in Table 1 are listed here
No new significant association was identified after adjusting for tumor stage

## Sheet: Table S7
Table S7. Association results adjusting for hypermutable status for colorectal and endometrial cancer
Cancer type	Somatic mutation count	Germline PRS	Direction of association	P value
PRAD	SBS1	HNSC	-	2.06651e-09
PRAD	SBS1	Age at menarche	-	2.48589e-09
PRAD	SBS1	UC	+	3.70599e-09
PRAD	SBS1	GBM	-	3.2876e-08
PRAD	SBS1	CD	+	4.63219e-08
PRAD	SBS1	BMI	+	6.09115e-08
BRCA ER-	TSMC	HNSC	-	5.31271e-07
UCEC	SBS40	CD	-	7.66974e-07
BRCA	SBS2+SBS13	IBD	+	1.79258e-06
BRCA ER-	SBS1	HNSC	-	1.98805e-06
PRAD	SBS1	IBD	+	9.03866e-06
BRCA	SBS1	Age at menarche	+	1.47244e-05
PRAD	SBS1	Drink per week	-	1.6863e-05
GBM	SBS1	OV	+	1.97101e-05
BRCA ER+	SBS1	Age at menarche	+	2.88619e-05
COAD	SBS1	Cigarettes per day	-	0.0197828
COAD	TSMC	HNSC	+	0.351683
Results from adjusting for hypermutable status for colorectal and endometrial cancer for all significant associations in Table 1 are listed here
No new significant associations was identified after adjusting for hypermutable status for endometrial and colorectal cancer

## Sheet: Table S8
Table S8. Association results adjusting for pathogenic variant carrier status
Cancer type	Somatic mutation count	Germline PRS	Direction of association	P value	New association
PRAD	SBS1	Age at menarche	-	2.91988e-09
PRAD	SBS1	HNSC	-	3.52057e-09
PRAD	SBS1	UC	+	1.99069e-08
PRAD	SBS1	GBM	-	9.09707e-08
PRAD	SBS1	BMI	+	2.80971e-07
PRAD	SBS1	CD	+	3.75598e-07
UCEC	SBS40	CD	-	6.9633e-07
BRCA ER-	TSMC	HNSC	-	1.01583e-06
BRCA ER-	SBS2+SBS13	BRCA	+	3.323e-06	Yes
BRCA ER-	SBS1	HNSC	-	1.08904e-05
BRCA	SBS2+SBS13	IBD	+	1.60335e-05
BRCA ER-	SBS2+SBS13	BRCA ER+	+	2.16139e-05	Yes
GBM	SBS1	OV	+	2.58911e-05
BRCA	SBS1	Age at menarche	+	2.65825e-05
PRAD	SBS1	IBD	+	4.64417e-05
PRAD	SBS1	Drink per week	-	0.000107472
COAD	TSMC	HNSC	-	0.000118193
BRCA ER+	SBS1	Age at menarche	+	0.000182452
COAD	SBS1	Cigarettes per day	-	0.00189421
Results from models adjusting for pathogenic variant carrier status for all significant associations in Table 1 are listed here
New associations are significant associations that are not included in Table 1

## Sheet: Table S9
Table S9. Association results adjusting for tumor stage, hypermutable status for colorectal and endometrial cancer, and pathogenic variant carrier status
Cancer type	Somatic mutation count	Germline PRS	Direction of association	P value	New association
PRAD	SBS1	Age at menarche	-	2.91988e-09
PRAD	SBS1	HNSC	-	3.52057e-09
PRAD	SBS1	UC	+	1.99069e-08
PRAD	SBS1	GBM	-	9.09707e-08
UCEC	SBS40	CD	-	1.70697e-07
PRAD	SBS1	BMI	+	2.80971e-07
PRAD	SBS1	CD	+	3.75598e-07
BRCA ER-	TSMC	HNSC	-	1.42609e-05
BRCA	SBS1	Age at menarche	+	2.58344e-05
GBM	SBS1	OV	+	2.58911e-05
BRCA ER-	SBS1	HNSC	-	3.06725e-05
UCEC	SBS40	HNSC	-	3.14894e-05	Yes
PRAD	SBS1	IBD	+	4.64417e-05
PRAD	SBS1	Drink per week	-	0.000107472
BRCA ER+	SBS1	Age at menarche	+	0.000145215
BRCA	SBS2+SBS13	IBD	+	0.000669356
COAD	SBS1	Cigarettes per day	-	0.00462289
COAD	TSMC	HNSC	+	0.176088
Results from models adjusting for tumor stage, hypermutable status for colorectal and endometrial cancer, and pathogenic variant carrier status for all significant associations in Table 1 are listed here
New associations are significant associations that are not included in Table 1

## Sheet: Table S10
Table S10. Meta-analysis results of the somatic mutations and germline PRS associations across cancers
Somatic mutation count	Germline PRS	Number of cancer types	Cancer types	Beta	SE	P value	P value	I2	P value	Significant
						(fixed-effect)	(Cochran's Q)		(Stouffer's)
SBS1	Age at menarche	14	BRCA,BRCA ER+,BRCA ER-,GBM,COAD,HNSC,KIRC,LUAD,LUSC,OV,PRAD,UCEC,BLCA,LGG	0.0279745	0.0119009	0.0187418	2.78033e-09	0.806139	1.79822e-07	Yes
SBS1	Age at natural menopause	14	BRCA,BRCA ER+,BRCA ER-,GBM,COAD,HNSC,KIRC,LUAD,LUSC,OV,PRAD,UCEC,BLCA,LGG	-0.015287	0.01196	0.201185	0.507375	0	0.791318
SBS1	BLCA	14	BRCA,BRCA ER+,BRCA ER-,GBM,COAD,HNSC,KIRC,LUAD,LUSC,OV,PRAD,UCEC,BLCA,LGG	0.0461915	0.0119092	0.000105049	0.00145558	0.611414	0.000510822	Yes
SBS1	BMI	14	BRCA,BRCA ER+,BRCA ER-,GBM,COAD,HNSC,KIRC,LUAD,LUSC,OV,PRAD,UCEC,BLCA,LGG	0.00213111	0.011975	0.858752	7.91471e-08	0.779672	0.00511845
SBS1	BRCA	14	BRCA,BRCA ER+,BRCA ER-,GBM,COAD,HNSC,KIRC,LUAD,LUSC,OV,PRAD,UCEC,BLCA,LGG	-0.0224594	0.0119741	0.0607017	2.715e-05	0.706684	0.00703315
SBS1	BRCA ER-	14	BRCA,BRCA ER+,BRCA ER-,GBM,COAD,HNSC,KIRC,LUAD,LUSC,OV,PRAD,UCEC,BLCA,LGG	-0.0161582	0.0119222	0.175321	6.27923e-06	0.729759	0.000344063	Yes
SBS1	BRCA ER+	14	BRCA,BRCA ER+,BRCA ER-,GBM,COAD,HNSC,KIRC,LUAD,LUSC,OV,PRAD,UCEC,BLCA,LGG	-0.0244195	0.0119688	0.0413247	5.97444e-05	0.692263	0.00100206
SBS1	CD	14	BRCA,BRCA ER+,BRCA ER-,GBM,COAD,HNSC,KIRC,LUAD,LUSC,OV,PRAD,UCEC,BLCA,LGG	0.048988	0.011974	4.29128e-05	0.000119371	0.67818	1.334e-05	Yes
SBS1	Cigarettes per day	14	BRCA,BRCA ER+,BRCA ER-,GBM,COAD,HNSC,KIRC,LUAD,LUSC,OV,PRAD,UCEC,BLCA,LGG	-0.00452533	0.0119425	0.704743	0.00446771	0.568948	0.126104
SBS1	COAD	14	BRCA,BRCA ER+,BRCA ER-,GBM,COAD,HNSC,KIRC,LUAD,LUSC,OV,PRAD,UCEC,BLCA,LGG	0.0234777	0.0118166	0.0469392	0.0144506	0.509859	0.00622512
SBS1	Drink per week	14	BRCA,BRCA ER+,BRCA ER-,GBM,COAD,HNSC,KIRC,LUAD,LUSC,OV,PRAD,UCEC,BLCA,LGG	-0.0389342	0.0120103	0.00118809	1.44203e-05	0.717187	0.000137646	Yes
SBS1	GBM	14	BRCA,BRCA ER+,BRCA ER-,GBM,COAD,HNSC,KIRC,LUAD,LUSC,OV,PRAD,UCEC,BLCA,LGG	-0.0343543	0.0119414	0.00401593	9.27212e-07	0.75442	0.000588017
SBS1	HNSC	14	BRCA,BRCA ER+,BRCA ER-,GBM,COAD,HNSC,KIRC,LUAD,LUSC,OV,PRAD,UCEC,BLCA,LGG	-0.0207208	0.0120631	0.0858509	1.59628e-12	0.846055	9.06574e-08	Yes
SBS1	IBD	14	BRCA,BRCA ER+,BRCA ER-,GBM,COAD,HNSC,KIRC,LUAD,LUSC,OV,PRAD,UCEC,BLCA,LGG	0.0450276	0.011942	0.000162909	0.00231351	0.595145	0.000461794	Yes
SBS1	KIRC	14	BRCA,BRCA ER+,BRCA ER-,GBM,COAD,HNSC,KIRC,LUAD,LUSC,OV,PRAD,UCEC,BLCA,LGG	-0.0589481	0.0120029	9.05418e-07	0.130354	0.307468	0.000210256	Yes
SBS1	LGG	14	BRCA,BRCA ER+,BRCA ER-,GBM,COAD,HNSC,KIRC,LUAD,LUSC,OV,PRAD,UCEC,BLCA,LGG	-0.0393577	0.0121524	0.00120082	0.00336441	0.580731	0.000482877
SBS1	LUAD	14	BRCA,BRCA ER+,BRCA ER-,GBM,COAD,HNSC,KIRC,LUAD,LUSC,OV,PRAD,UCEC,BLCA,LGG	0.028267	0.0117983	0.0165812	2.3655e-05	0.709047	1.74381e-06	Yes
SBS1	LUSC	14	BRCA,BRCA ER+,BRCA ER-,GBM,COAD,HNSC,KIRC,LUAD,LUSC,OV,PRAD,UCEC,BLCA,LGG	0.00739109	0.0119176	0.535138	0.00054384	0.641315	0.000150666	Yes
SBS1	OV	14	BRCA,BRCA ER+,BRCA ER-,GBM,COAD,HNSC,KIRC,LUAD,LUSC,OV,PRAD,UCEC,BLCA,LGG	0.016764	0.0120081	0.162699	0.00430444	0.570541	0.296024
SBS1	PRAD	14	BRCA,BRCA ER+,BRCA ER-,GBM,COAD,HNSC,KIRC,LUAD,LUSC,OV,PRAD,UCEC,BLCA,LGG	-0.0378451	0.0119445	0.00153277	1.80822e-06	0.746401	1.32791e-06	Yes
SBS1	RA	14	BRCA,BRCA ER+,BRCA ER-,GBM,COAD,HNSC,KIRC,LUAD,LUSC,OV,PRAD,UCEC,BLCA,LGG	-0.034717	0.0119001	0.00352994	5.74155e-06	0.731038	5.98561e-05	Yes
SBS1	UC	14	BRCA,BRCA ER+,BRCA ER-,GBM,COAD,HNSC,KIRC,LUAD,LUSC,OV,PRAD,UCEC,BLCA,LGG	0.0182917	0.0119186	0.124853	3.91079e-07	0.763984	0.033866
SBS1	UCEC	14	BRCA,BRCA ER+,BRCA ER-,GBM,COAD,HNSC,KIRC,LUAD,LUSC,OV,PRAD,UCEC,BLCA,LGG	0.0224605	0.0120268	0.0618272	0.0405881	0.437029	0.307662
SBS2+SBS13	Age at menarche	9	BRCA,BRCA ER+,BRCA ER-,HNSC,LUAD,LUSC,UCEC,BLCA,LGG	-0.0455016	0.0282362	0.107079	6.67077e-08	0.836371	2.76626e-06	Yes
SBS2+SBS13	Age at natural menopause	9	BRCA,BRCA ER+,BRCA ER-,HNSC,LUAD,LUSC,UCEC,BLCA,LGG	-0.00654326	0.0272769	0.810421	0.00983927	0.602671	0.086965
SBS2+SBS13	BLCA	9	BRCA,BRCA ER+,BRCA ER-,HNSC,LUAD,LUSC,UCEC,BLCA,LGG	0.0285287	0.0276889	0.302855	0.00115052	0.689543	0.000881536
SBS2+SBS13	BMI	9	BRCA,BRCA ER+,BRCA ER-,HNSC,LUAD,LUSC,UCEC,BLCA,LGG	0.0806925	0.0279267	0.0038593	0.0583465	0.468133	0.0118983
SBS2+SBS13	BRCA	9	BRCA,BRCA ER+,BRCA ER-,HNSC,LUAD,LUSC,UCEC,BLCA,LGG	-0.0784942	0.0273939	0.00416495	3.77352e-05	0.765924	0.000316117	Yes
SBS2+SBS13	BRCA ER-	9	BRCA,BRCA ER+,BRCA ER-,HNSC,LUAD,LUSC,UCEC,BLCA,LGG	-0.0869951	0.027422	0.00151154	0.0254913	0.542305	0.000816307
SBS2+SBS13	BRCA ER+	9	BRCA,BRCA ER+,BRCA ER-,HNSC,LUAD,LUSC,UCEC,BLCA,LGG	-0.0629806	0.0271987	0.0205817	2.56964e-06	0.802536	4.20408e-05	Yes
SBS2+SBS13	CD	9	BRCA,BRCA ER+,BRCA ER-,HNSC,LUAD,LUSC,UCEC,BLCA,LGG	0.0915917	0.027234	0.000770635	0.000253804	0.729271	0.00264591
SBS2+SBS13	Cigarettes per day	9	BRCA,BRCA ER+,BRCA ER-,HNSC,LUAD,LUSC,UCEC,BLCA,LGG	-0.0875074	0.0280228	0.00179187	5.02603e-05	0.761117	0.0202085
SBS2+SBS13	COAD	9	BRCA,BRCA ER+,BRCA ER-,HNSC,LUAD,LUSC,UCEC,BLCA,LGG	0.0284728	0.0296951	0.33764	0.404906	0.0359242	0.0714699
SBS2+SBS13	Drink per week	9	BRCA,BRCA ER+,BRCA ER-,HNSC,LUAD,LUSC,UCEC,BLCA,LGG	-0.0765387	0.0275732	0.00550593	0.393492	0.0499571	0.370138
SBS2+SBS13	GBM	9	BRCA,BRCA ER+,BRCA ER-,HNSC,LUAD,LUSC,UCEC,BLCA,LGG	-0.022908	0.0277871	0.409705	0.393255	0.0502474	0.481182
SBS2+SBS13	HNSC	9	BRCA,BRCA ER+,BRCA ER-,HNSC,LUAD,LUSC,UCEC,BLCA,LGG	-0.0289918	0.0288228	0.31448	0.000184113	0.736312	0.0164933
SBS2+SBS13	IBD	9	BRCA,BRCA ER+,BRCA ER-,HNSC,LUAD,LUSC,UCEC,BLCA,LGG	0.101043	0.0276771	0.000261456	0.000545451	0.710676	0.000312646	Yes
SBS2+SBS13	KIRC	9	BRCA,BRCA ER+,BRCA ER-,HNSC,LUAD,LUSC,UCEC,BLCA,LGG	-0.0443994	0.0288788	0.124186	0.0627292	0.460211	0.00127619
SBS2+SBS13	LGG	9	BRCA,BRCA ER+,BRCA ER-,HNSC,LUAD,LUSC,UCEC,BLCA,LGG	-0.018643	0.0279982	0.505497	0.21509	0.257179	0.237652
SBS2+SBS13	LUAD	9	BRCA,BRCA ER+,BRCA ER-,HNSC,LUAD,LUSC,UCEC,BLCA,LGG	-0.0623135	0.0284608	0.0285639	0.379835	0.0665375	0.0225869
SBS2+SBS13	LUSC	9	BRCA,BRCA ER+,BRCA ER-,HNSC,LUAD,LUSC,UCEC,BLCA,LGG	0.036452	0.0290265	0.209181	0.54685	0	0.409296
SBS2+SBS13	OV	9	BRCA,BRCA ER+,BRCA ER-,HNSC,LUAD,LUSC,UCEC,BLCA,LGG	-0.0246626	0.0280356	0.379028	0.318137	0.139192	0.849605
SBS2+SBS13	PRAD	9	BRCA,BRCA ER+,BRCA ER-,HNSC,LUAD,LUSC,UCEC,BLCA,LGG	-0.0267622	0.0279693	0.338647	0.657121	0	0.0812816
SBS2+SBS13	RA	9	BRCA,BRCA ER+,BRCA ER-,HNSC,LUAD,LUSC,UCEC,BLCA,LGG	-0.0386676	0.0276966	0.16268	0.412787	0.0261318	0.203949
SBS2+SBS13	UC	9	BRCA,BRCA ER+,BRCA ER-,HNSC,LUAD,LUSC,UCEC,BLCA,LGG	0.07719	0.026971	0.0042103	0.00850614	0.610328	0.049716
SBS2+SBS13	UCEC	9	BRCA,BRCA ER+,BRCA ER-,HNSC,LUAD,LUSC,UCEC,BLCA,LGG	-0.0643918	0.0269132	0.0167306	3.19131e-09	0.856437	1.63551e-08	Yes
SBS5	Age at menarche	14	BRCA,BRCA ER+,BRCA ER-,GBM,COAD,HNSC,KIRC,LUAD,LUSC,OV,PRAD,UCEC,BLCA,LGG	0.0180169	0.0131937	0.172075	0.0139842	0.51179	0.0399784
SBS5	Age at natural menopause	14	BRCA,BRCA ER+,BRCA ER-,GBM,COAD,HNSC,KIRC,LUAD,LUSC,OV,PRAD,UCEC,BLCA,LGG	-0.0096315	0.0132047	0.465758	0.000361572	0.652188	0.00152763
SBS5	BLCA	14	BRCA,BRCA ER+,BRCA ER-,GBM,COAD,HNSC,KIRC,LUAD,LUSC,OV,PRAD,UCEC,BLCA,LGG	0.0220513	0.0131534	0.0936463	0.00190063	0.602244	4.7924e-05	Yes
SBS5	BMI	14	BRCA,BRCA ER+,BRCA ER-,GBM,COAD,HNSC,KIRC,LUAD,LUSC,OV,PRAD,UCEC,BLCA,LGG	-0.0114111	0.0133413	0.392373	0.768816	0	0.716172
SBS5	BRCA	14	BRCA,BRCA ER+,BRCA ER-,GBM,COAD,HNSC,KIRC,LUAD,LUSC,OV,PRAD,UCEC,BLCA,LGG	0.00304852	0.0132925	0.818603	0.373208	0.0720275	0.903585
SBS5	BRCA ER-	14	BRCA,BRCA ER+,BRCA ER-,GBM,COAD,HNSC,KIRC,LUAD,LUSC,OV,PRAD,UCEC,BLCA,LGG	0.00471675	0.0131679	0.720194	0.87428	0	0.980758
SBS5	BRCA ER+	14	BRCA,BRCA ER+,BRCA ER-,GBM,COAD,HNSC,KIRC,LUAD,LUSC,OV,PRAD,UCEC,BLCA,LGG	0.00178883	0.0133512	0.893416	0.0999002	0.343957	0.614956
SBS5	CD	14	BRCA,BRCA ER+,BRCA ER-,GBM,COAD,HNSC,KIRC,LUAD,LUSC,OV,PRAD,UCEC,BLCA,LGG	0.0321173	0.0131422	0.0145324	0.117924	0.32186	0.0587956
SBS5	Cigarettes per day	14	BRCA,BRCA ER+,BRCA ER-,GBM,COAD,HNSC,KIRC,LUAD,LUSC,OV,PRAD,UCEC,BLCA,LGG	0.00370703	0.0130138	0.775757	0.0958617	0.349152	0.166345
SBS5	COAD	14	BRCA,BRCA ER+,BRCA ER-,GBM,COAD,HNSC,KIRC,LUAD,LUSC,OV,PRAD,UCEC,BLCA,LGG	0.0074133	0.0130162	0.568987	0.296009	0.143834	0.442805
SBS5	Drink per week	14	BRCA,BRCA ER+,BRCA ER-,GBM,COAD,HNSC,KIRC,LUAD,LUSC,OV,PRAD,UCEC,BLCA,LGG	0.0265347	0.0134917	0.0492135	0.0309512	0.458773	0.0657772
SBS5	GBM	14	BRCA,BRCA ER+,BRCA ER-,GBM,COAD,HNSC,KIRC,LUAD,LUSC,OV,PRAD,UCEC,BLCA,LGG	-0.0246082	0.0132716	0.0637106	0.000250032	0.661371	0.000153166	Yes
SBS5	HNSC	14	BRCA,BRCA ER+,BRCA ER-,GBM,COAD,HNSC,KIRC,LUAD,LUSC,OV,PRAD,UCEC,BLCA,LGG	-0.00231846	0.0132322	0.860912	0.000117695	0.678483	0.00258774
SBS5	IBD	14	BRCA,BRCA ER+,BRCA ER-,GBM,COAD,HNSC,KIRC,LUAD,LUSC,OV,PRAD,UCEC,BLCA,LGG	0.0332897	0.0131239	0.0111946	0.113197	0.3275	0.0573933
SBS5	KIRC	14	BRCA,BRCA ER+,BRCA ER-,GBM,COAD,HNSC,KIRC,LUAD,LUSC,OV,PRAD,UCEC,BLCA,LGG	-0.0246782	0.0134933	0.0674102	0.006018	0.555661	0.0129133
SBS5	LGG	14	BRCA,BRCA ER+,BRCA ER-,GBM,COAD,HNSC,KIRC,LUAD,LUSC,OV,PRAD,UCEC,BLCA,LGG	-0.0191569	0.0133042	0.149891	0.229802	0.205791	0.25603
SBS5	LUAD	14	BRCA,BRCA ER+,BRCA ER-,GBM,COAD,HNSC,KIRC,LUAD,LUSC,OV,PRAD,UCEC,BLCA,LGG	0.0107497	0.0131991	0.4154	0.000378659	0.650997	0.00179539
SBS5	LUSC	14	BRCA,BRCA ER+,BRCA ER-,GBM,COAD,HNSC,KIRC,LUAD,LUSC,OV,PRAD,UCEC,BLCA,LGG	0.0156953	0.013434	0.242677	0.0817615	0.368179	0.0274144
SBS5	OV	14	BRCA,BRCA ER+,BRCA ER-,GBM,COAD,HNSC,KIRC,LUAD,LUSC,OV,PRAD,UCEC,BLCA,LGG	-0.00468565	0.0133281	0.725166	0.130143	0.307707	0.257109
SBS5	PRAD	14	BRCA,BRCA ER+,BRCA ER-,GBM,COAD,HNSC,KIRC,LUAD,LUSC,OV,PRAD,UCEC,BLCA,LGG	-0.0271823	0.013284	0.0407321	0.127388	0.310849	0.0137383
SBS5	RA	14	BRCA,BRCA ER+,BRCA ER-,GBM,COAD,HNSC,KIRC,LUAD,LUSC,OV,PRAD,UCEC,BLCA,LGG	-0.0314308	0.0133538	0.0185881	0.280902	0.157839	0.0945565
SBS5	UC	14	BRCA,BRCA ER+,BRCA ER-,GBM,COAD,HNSC,KIRC,LUAD,LUSC,OV,PRAD,UCEC,BLCA,LGG	0.0112373	0.0132135	0.39508	0.197539	0.237033	0.601233
SBS5	UCEC	14	BRCA,BRCA ER+,BRCA ER-,GBM,COAD,HNSC,KIRC,LUAD,LUSC,OV,PRAD,UCEC,BLCA,LGG	0.00310468	0.0135381	0.818614	0.0669651	0.390042	0.0461105
SBS40	Age at menarche	6	GBM,COAD,KIRC,OV,PRAD,UCEC	0.0171955	0.0177977	0.333961	0.233664	0.267838	0.299883
SBS40	Age at natural menopause	6	GBM,COAD,KIRC,OV,PRAD,UCEC	-0.00247617	0.0180151	0.890676	0.099695	0.459146	0.52522
SBS40	BLCA	6	GBM,COAD,KIRC,OV,PRAD,UCEC	-0.00891448	0.0176988	0.614488	0.018832	0.630649	0.144233
SBS40	BMI	6	GBM,COAD,KIRC,OV,PRAD,UCEC	0.00247261	0.0184347	0.893301	0.726869	0	0.327594
SBS40	BRCA	6	GBM,COAD,KIRC,OV,PRAD,UCEC	-0.0106639	0.0184618	0.56352	0.131942	0.410008	0.688045
SBS40	BRCA ER-	6	GBM,COAD,KIRC,OV,PRAD,UCEC	-0.0262934	0.0184412	0.153926	0.0222075	0.619137	0.74538
SBS40	BRCA ER+	6	GBM,COAD,KIRC,OV,PRAD,UCEC	0.000884697	0.0184192	0.961691	0.433816	0	0.739227
SBS40	CD	6	GBM,COAD,KIRC,OV,PRAD,UCEC	-0.0023429	0.0186421	0.899987	4.8113e-07	0.866575	0.0590651
SBS40	Cigarettes per day	6	GBM,COAD,KIRC,OV,PRAD,UCEC	-0.0132561	0.0183531	0.470122	0.542437	0	0.3745
SBS40	COAD	6	GBM,COAD,KIRC,OV,PRAD,UCEC	-0.0170119	0.0181682	0.349089	0.81127	0	0.716915
SBS40	Drink per week	6	GBM,COAD,KIRC,OV,PRAD,UCEC	-0.0170569	0.0189038	0.366899	0.664185	0	0.883855
SBS40	GBM	6	GBM,COAD,KIRC,OV,PRAD,UCEC	-0.0170004	0.0180487	0.346235	0.110413	0.442361	0.111586
SBS40	HNSC	6	GBM,COAD,KIRC,OV,PRAD,UCEC	-0.0207159	0.0178657	0.246237	0.115896	0.433968	0.237201
SBS40	IBD	6	GBM,COAD,KIRC,OV,PRAD,UCEC	0.00272803	0.0184345	0.882354	3.37782e-05	0.822481	0.0094813
SBS40	KIRC	6	GBM,COAD,KIRC,OV,PRAD,UCEC	0.00923012	0.0178757	0.60561	0.923891	0	0.947328
SBS40	LGG	6	GBM,COAD,KIRC,OV,PRAD,UCEC	0.0104208	0.0183515	0.570139	3.0431e-05	0.823929	0.00268821
SBS40	LUAD	6	GBM,COAD,KIRC,OV,PRAD,UCEC	-0.00927141	0.018109	0.608667	0.0929667	0.469985	0.27005
SBS40	LUSC	6	GBM,COAD,KIRC,OV,PRAD,UCEC	0.0280992	0.0170346	0.0990368	0.0923136	0.471051	0.156051
SBS40	OV	6	GBM,COAD,KIRC,OV,PRAD,UCEC	0.0217025	0.0184252	0.238849	0.0309502	0.593362	0.100342
SBS40	PRAD	6	GBM,COAD,KIRC,OV,PRAD,UCEC	0.00078752	0.0182026	0.965491	0.167663	0.358897	0.0775653
SBS40	RA	6	GBM,COAD,KIRC,OV,PRAD,UCEC	0.0176359	0.0180082	0.327419	0.0715823	0.50651	0.0352265
SBS40	UC	6	GBM,COAD,KIRC,OV,PRAD,UCEC	-0.0045703	0.0178835	0.798291	0.000722205	0.764857	0.0670639
SBS40	UCEC	6	GBM,COAD,KIRC,OV,PRAD,UCEC	-0.00193039	0.0181756	0.915418	0.00513933	0.700315	0.000890649
TSMC	Age at menarche	14	BRCA,BRCA ER+,BRCA ER-,GBM,COAD,HNSC,KIRC,LUAD,LUSC,OV,PRAD,UCEC,BLCA,LGG	0.00813054	0.00904963	0.368952	0.0172786	0.498989	0.00841265
TSMC	Age at natural menopause	14	BRCA,BRCA ER+,BRCA ER-,GBM,COAD,HNSC,KIRC,LUAD,LUSC,OV,PRAD,UCEC,BLCA,LGG	0.0038846	0.00901062	0.666386	0.00327068	0.581862	0.00265572
TSMC	BLCA	14	BRCA,BRCA ER+,BRCA ER-,GBM,COAD,HNSC,KIRC,LUAD,LUSC,OV,PRAD,UCEC,BLCA,LGG	0.013511	0.0090689	0.136272	0.000308866	0.656181	0.000833532
TSMC	BMI	14	BRCA,BRCA ER+,BRCA ER-,GBM,COAD,HNSC,KIRC,LUAD,LUSC,OV,PRAD,UCEC,BLCA,LGG	0.0198016	0.00908177	0.02923	0.603821	0	0.274868
TSMC	BRCA	14	BRCA,BRCA ER+,BRCA ER-,GBM,COAD,HNSC,KIRC,LUAD,LUSC,OV,PRAD,UCEC,BLCA,LGG	-0.00727861	0.00903377	0.420409	0.000244332	0.661927	0.0061163
TSMC	BRCA ER-	14	BRCA,BRCA ER+,BRCA ER-,GBM,COAD,HNSC,KIRC,LUAD,LUSC,OV,PRAD,UCEC,BLCA,LGG	-0.00817731	0.0090238	0.364833	0.00576755	0.557618	0.0221654
TSMC	BRCA ER+	14	BRCA,BRCA ER+,BRCA ER-,GBM,COAD,HNSC,KIRC,LUAD,LUSC,OV,PRAD,UCEC,BLCA,LGG	-0.00664802	0.00904474	0.46233	7.67987e-05	0.687321	0.0603452
TSMC	CD	14	BRCA,BRCA ER+,BRCA ER-,GBM,COAD,HNSC,KIRC,LUAD,LUSC,OV,PRAD,UCEC,BLCA,LGG	0.0238928	0.00913455	0.00890574	0.0442272	0.429652	0.0118911
TSMC	Cigarettes per day	14	BRCA,BRCA ER+,BRCA ER-,GBM,COAD,HNSC,KIRC,LUAD,LUSC,OV,PRAD,UCEC,BLCA,LGG	-0.00487753	0.00907694	0.591023	0.0969612	0.347728	0.802866
TSMC	COAD	14	BRCA,BRCA ER+,BRCA ER-,GBM,COAD,HNSC,KIRC,LUAD,LUSC,OV,PRAD,UCEC,BLCA,LGG	-0.00878687	0.00903394	0.330727	0.358614	0.0857211	0.327334
TSMC	Drink per week	14	BRCA,BRCA ER+,BRCA ER-,GBM,COAD,HNSC,KIRC,LUAD,LUSC,OV,PRAD,UCEC,BLCA,LGG	-0.0191529	0.00913905	0.0361074	0.563605	0	0.551507
TSMC	GBM	14	BRCA,BRCA ER+,BRCA ER-,GBM,COAD,HNSC,KIRC,LUAD,LUSC,OV,PRAD,UCEC,BLCA,LGG	-0.0148764	0.00905336	0.100343	0.0146987	0.508849	0.0580543
TSMC	HNSC	14	BRCA,BRCA ER+,BRCA ER-,GBM,COAD,HNSC,KIRC,LUAD,LUSC,OV,PRAD,UCEC,BLCA,LGG	-0.00966087	0.00911055	0.288961	9.40855e-08	0.778086	0.00678654
TSMC	IBD	14	BRCA,BRCA ER+,BRCA ER-,GBM,COAD,HNSC,KIRC,LUAD,LUSC,OV,PRAD,UCEC,BLCA,LGG	0.0245565	0.00909015	0.00690388	0.00564838	0.558572	0.0114452
TSMC	KIRC	14	BRCA,BRCA ER+,BRCA ER-,GBM,COAD,HNSC,KIRC,LUAD,LUSC,OV,PRAD,UCEC,BLCA,LGG	-0.0276055	0.00913496	0.0025114	0.0102805	0.529012	0.00375686
TSMC	LGG	14	BRCA,BRCA ER+,BRCA ER-,GBM,COAD,HNSC,KIRC,LUAD,LUSC,OV,PRAD,UCEC,BLCA,LGG	-0.0205674	0.00917396	0.0249661	0.000471885	0.645185	0.00301432
TSMC	LUAD	14	BRCA,BRCA ER+,BRCA ER-,GBM,COAD,HNSC,KIRC,LUAD,LUSC,OV,PRAD,UCEC,BLCA,LGG	-0.0130545	0.0090421	0.14881	0.0327543	0.454412	0.0701428
TSMC	LUSC	14	BRCA,BRCA ER+,BRCA ER-,GBM,COAD,HNSC,KIRC,LUAD,LUSC,OV,PRAD,UCEC,BLCA,LGG	-0.00652923	0.00908505	0.47234	0.692542	0	0.666861
TSMC	OV	14	BRCA,BRCA ER+,BRCA ER-,GBM,COAD,HNSC,KIRC,LUAD,LUSC,OV,PRAD,UCEC,BLCA,LGG	0.00678591	0.00906493	0.454105	0.0713677	0.383292	0.168169
TSMC	PRAD	14	BRCA,BRCA ER+,BRCA ER-,GBM,COAD,HNSC,KIRC,LUAD,LUSC,OV,PRAD,UCEC,BLCA,LGG	-0.00993957	0.00909442	0.274424	0.0535449	0.412271	0.0668448
TSMC	RA	14	BRCA,BRCA ER+,BRCA ER-,GBM,COAD,HNSC,KIRC,LUAD,LUSC,OV,PRAD,UCEC,BLCA,LGG	-0.0106125	0.00910488	0.243783	0.00127891	0.615683	0.0487406
TSMC	UC	14	BRCA,BRCA ER+,BRCA ER-,GBM,COAD,HNSC,KIRC,LUAD,LUSC,OV,PRAD,UCEC,BLCA,LGG	0.0113562	0.00903209	0.208637	0.000189053	0.667963	0.0240267
TSMC	UCEC	14	BRCA,BRCA ER+,BRCA ER-,GBM,COAD,HNSC,KIRC,LUAD,LUSC,OV,PRAD,UCEC,BLCA,LGG	-0.00670581	0.00913791	0.463043	0.129746	0.308159	0.212872
Significant associations are those associations with p < 4.35E-04 from either the fixed-effect model or the Stouffer's Z methods
